# Supplementary material for: A new species of the Rana japonica group (Anura, Ranidae, Rana) from China, with a taxonomic proposal for the R. johnsi group
Source: Zookeys. 2020 Jun 18;942:141–58. doi: 10.3897/zookeys.942.46928 (PMC7316803; doi:10.3897/zookeys.942.46928)
Supplement: XML Treatment for Rana (Rana) jiulingensis [file zookeys.942.46928-treatment1.xml]

<!DOCTYPE tp:taxon-treatment
  PUBLIC "-//TaxonX//DTD Taxonomic Treatment Publishing DTD v0 20100105//EN" "tax-treatment-NSO.dtd">
<tp:taxon-treatment xmlns:tp="http://www.plazi.org/taxpub"><tp:treatment-meta><kwd-group><label>Taxon classification</label><kwd><named-content xmlns:xlink="http://www.w3.org/1999/xlink" content-type="kingdom">Animalia</named-content></kwd><kwd><named-content xmlns:xlink="http://www.w3.org/1999/xlink" content-type="order">Anura</named-content></kwd><kwd><named-content xmlns:xlink="http://www.w3.org/1999/xlink" content-type="family">Ranidae</named-content></kwd></kwd-group><mixed-citation publication-type="journal"><person-group><name><surname>Wan</surname><given-names>Han</given-names></name><name><surname>Lyu*</surname><given-names>Zhi-Tong</given-names></name><name><surname>Qi</surname><given-names>Shuo</given-names></name><name><surname>Zhao</surname><given-names>Jian</given-names></name><name><surname>Li</surname><given-names>Pi-Peng</given-names></name><name><surname>Wang</surname><given-names>Ying-Yong</given-names></name></person-group><article-title>A new species of the <italic><tp:taxon-name><tp:taxon-name-part taxon-name-part-type="genus" reg="Rana">Rana</tp:taxon-name-part> <tp:taxon-name-part taxon-name-part-type="species" reg="japonica">japonica</tp:taxon-name-part></tp:taxon-name></italic> group (<tp:taxon-name><tp:taxon-name-part taxon-name-part-type="order">Anura</tp:taxon-name-part></tp:taxon-name>, <tp:taxon-name><tp:taxon-name-part taxon-name-part-type="family">Ranidae</tp:taxon-name-part></tp:taxon-name>, <italic><tp:taxon-name><tp:taxon-name-part taxon-name-part-type="genus" reg="Rana">Rana</tp:taxon-name-part></tp:taxon-name></italic>) from China, with a taxonomic proposal for the <italic><tp:taxon-name><tp:taxon-name-part taxon-name-part-type="genus" reg="Rana">R.</tp:taxon-name-part> <tp:taxon-name-part taxon-name-part-type="species" reg="johnsi">johnsi</tp:taxon-name-part></tp:taxon-name></italic> group</article-title><source>Zookeys</source><day>18</day><month>6</month><year>2020</year><volume>942</volume><fpage>141</fpage><lpage>158</lpage><pub-id pub-id-type="doi">10.3897/zookeys.942.46928</pub-id></mixed-citation></tp:treatment-meta><tp:nomenclature><tp:taxon-name><object-id xmlns:xlink="http://www.w3.org/1999/xlink" content-type="arpha" xlink:type="simple">3C6FD03C-7B92-53A0-85DF-571C00A62689</object-id>
              <tp:taxon-name-part taxon-name-part-type="genus" reg="Rana">Rana</tp:taxon-name-part> (<tp:taxon-name-part taxon-name-part-type="subgenus" reg="Rana">Rana</tp:taxon-name-part>) <tp:taxon-name-part taxon-name-part-type="species" reg="jiulingensis">jiulingensis</tp:taxon-name-part><object-id xmlns:xlink="http://www.w3.org/1999/xlink" content-type="zoobank" xlink:type="simple">http://zoobank.org/2E012E54-EFA3-4AA3-9B9F-0F884305AABD</object-id></tp:taxon-name><tp:taxon-authority>Wan, Lyu &amp; Wang</tp:taxon-authority><tp:taxon-status xmlns:xlink="http://www.w3.org/1999/xlink" xlink:type="simple">sp. nov.</tp:taxon-status></tp:nomenclature><tp:treatment-sec sec-type="Holotype" id="SECID0EZJCI"><title>Holotype.</title><p><named-content xmlns:xlink="http://www.w3.org/1999/xlink" content-type="dwc:institutional_code" xlink:type="simple">SYS</named-content> a005519 (Fig. <xref ref-type="fig" rid="F3">3</xref>), adult male, collected by Zhi-Tong Lyu, Jian Wang and Hai-Long He on 14 September 2016 from Guanshan Nature Reserve (<named-content xmlns:xlink="http://www.w3.org/1999/xlink" content-type="dwc:verbatimCoordinates" xlink:type="simple"><named-content content-type="geo-json" specific-use="{&#34;type&#34;:&#34;Point&#34;,&#34;coordinates&#34;:[114.587800,28.553500]}" id="NCID0EOKCI" xlink:type="simple">28.5535N, 114.5878E</named-content></named-content>; ca 300 m a.s.l.), Yifeng County, Jiangxi province, PR China.</p><fig id="F3" position="float" orientation="portrait"><object-id xmlns:xlink="http://www.w3.org/1999/xlink" content-type="doi" xlink:type="simple">10.3897/zookeys.942.46928.figure3</object-id><object-id xmlns:xlink="http://www.w3.org/1999/xlink" content-type="arpha" xlink:type="simple">6EAB75D7-973B-5A5F-B95E-BB46A9B2F19D</object-id><label>Figure 3.</label><caption><p>Morphological features of the adult male holotype <named-content xmlns:xlink="http://www.w3.org/1999/xlink" content-type="dwc:institutional_code" xlink:type="simple">SYS</named-content> a005519 of <italic><tp:taxon-name><tp:taxon-name-part taxon-name-part-type="genus" reg="Rana">Rana</tp:taxon-name-part> <tp:taxon-name-part taxon-name-part-type="species" reg="jiulingensis">jiulingensis</tp:taxon-name-part></tp:taxon-name></italic> sp. nov. in life. <bold>A</bold> dorsolateral view <bold>B</bold> dorsal view <bold>C</bold> ventral view <bold>D</bold> grey nuptial pad <bold>E</bold> left hand <bold>F</bold> left foot.</p></caption><graphic xmlns:xlink="http://www.w3.org/1999/xlink" xlink:href="zookeys-942-141-g003.jpg" position="float" orientation="portrait" xlink:type="simple" id="oo_423005.jpg"><uri content-type="original_file" xlink:type="simple">https://binary.pensoft.net/fig/423005</uri></graphic></fig></tp:treatment-sec><tp:treatment-sec sec-type="Paratypes" id="SECID0E6LCI"><title>Paratypes.</title><p>Seven adult specimens. Females <named-content xmlns:xlink="http://www.w3.org/1999/xlink" content-type="dwc:institutional_code" xlink:type="simple">SYS</named-content> a002584–2585 collected by Jian Zhao on 8 May 2014 from Mt Wugong (<named-content xmlns:xlink="http://www.w3.org/1999/xlink" content-type="dwc:verbatimCoordinates" xlink:type="simple"><named-content content-type="geo-json" specific-use="{&#34;type&#34;:&#34;Point&#34;,&#34;coordinates&#34;:[114.205900,27.460700]}" id="NCID0EQMCI" xlink:type="simple">27.4607N, 114.2059E</named-content></named-content>; ca 1100 m a.s.l.), Anfu County, Jiangxi province. Male <named-content xmlns:xlink="http://www.w3.org/1999/xlink" content-type="dwc:institutional_code" xlink:type="simple">SYS</named-content> a005511 collected by Zhi-Tong Lyu, Jian Wang and Hai-Long He on 13 September 2016 from Mt Mufu (<named-content xmlns:xlink="http://www.w3.org/1999/xlink" content-type="dwc:verbatimCoordinates" xlink:type="simple"><named-content content-type="geo-json" specific-use="{&#34;type&#34;:&#34;Point&#34;,&#34;coordinates&#34;:[113.830400,28.975000]}" id="NCID0EANCI" xlink:type="simple">28.9750N, 113.8304E</named-content></named-content>; ca 1200 m a.s.l.), Pingjiang County, Hunan province. Males <named-content xmlns:xlink="http://www.w3.org/1999/xlink" content-type="dwc:institutional_code" xlink:type="simple">SYS</named-content> a006494, <named-content xmlns:xlink="http://www.w3.org/1999/xlink" content-type="dwc:institutional_code" xlink:type="simple">SYS</named-content> a006495/<named-content xmlns:xlink="http://www.w3.org/1999/xlink" content-type="dwc:institutional_code" xlink:type="simple">CIB</named-content> 110014, and females <named-content xmlns:xlink="http://www.w3.org/1999/xlink" content-type="dwc:institutional_code" xlink:type="simple">SYS</named-content> a006451, 6496, collected by Zhi-Tong Lyu on 5–6 August 2017 from Mt Dawei (<named-content xmlns:xlink="http://www.w3.org/1999/xlink" content-type="dwc:verbatimCoordinates" xlink:type="simple"><named-content content-type="geo-json" specific-use="{&#34;type&#34;:&#34;Point&#34;,&#34;coordinates&#34;:[114.080500,28.425000]}" id="NCID0EIOCI" xlink:type="simple">28.4250N, 114.0805E</named-content></named-content>; ca 800 m a.s.l.), Liuyang City, Hunan province.</p></tp:treatment-sec><tp:treatment-sec sec-type="etymology" id="SECID0ENOCI"><title>Etymology.</title><p>The specific name <italic><tp:taxon-name><tp:taxon-name-part taxon-name-part-type="genus" reg="Rana"/><tp:taxon-name-part taxon-name-part-type="species" reg="jiulingensis">jiulingensis</tp:taxon-name-part></tp:taxon-name></italic> is in reference to the type locality, Guanshan Nature Reserve in Jiuling Mountains.</p></tp:treatment-sec><tp:treatment-sec sec-type="Suggested common name" id="SECID0E4OCI"><title>Suggested common name.</title><p>Jiuling Mountains Brown Frog (in English), Jiu Ling Shan Lin Wa (九岭山林蛙 in Chinese)</p></tp:treatment-sec><tp:treatment-sec sec-type="diagnosis" id="SECID0ECPCI"><title>Diagnosis.</title><p><italic><tp:taxon-name><tp:taxon-name-part taxon-name-part-type="genus" reg="Rana">Rana</tp:taxon-name-part> <tp:taxon-name-part taxon-name-part-type="species" reg="jiulingensis">jiulingensis</tp:taxon-name-part></tp:taxon-name></italic> sp. nov. is distinguished by the following morphological characteristics: (1) body medium-sized, <abbrev xmlns:xlink="http://www.w3.org/1999/xlink" xlink:title="snout–vent length" id="ABBRID0ETPCI" xlink:type="simple">SVL</abbrev> = 48.3–57.8 (51.7 ± 4.3, <italic>n</italic> = 4) mm in adult males, 48.2–57.5 (50.8 ± 4.4, <italic>n</italic> = 4) mm in adult females; (2) head length significantly larger than head width; (3) supratympanic fold absent; (4) dorsolateral fold distinct and thin, extending straight from posterior margin of upper eyelid to above groin; (5) internarial distances larger than interorbital distances; (6) tympanum diameter significantly smaller than eye diameter, <abbrev xmlns:xlink="http://www.w3.org/1999/xlink" xlink:title="tympanum diameter" id="ABBRID0E2PCI" xlink:type="simple">TD</abbrev>/<abbrev xmlns:xlink="http://www.w3.org/1999/xlink" xlink:title="eye diameter" id="ABBRID0E6PCI" xlink:type="simple">ED</abbrev> = 0.63–0.87; (7) fingers without circummarginal grooves, unwebbed, relative finger lengths I &lt; II &lt; IV &lt; III; (8) presence of supernumerary tubercles below the bases of each finger, presence of three separated metacarpal tubercles; (9) toes without circummarginal grooves, toe webbing formula: I 1⅓ – 2 II 1⅓ – 2⅓ III 1 ½ – 2⅔ IV 3 – 1⅓ V, relative toe lengths I &lt; II &lt; III &lt; V &lt; IV; (10) tibio-tarsal articulation reaching forward beyond tip of snout; (11) heels overlapping; (12) dorsal skin smooth, flanks smooth with few granules; (13) absence of vocal sacs in males; (14) breeding males possess creamy white nuptial pad with tiny hoar spines on the finger I, divided into three parts; (15) presence of reddish tubercles on loreal and temporal regions in breeding males.</p></tp:treatment-sec><tp:treatment-sec sec-type="description" id="SECID0EDQCI"><title>Description of holotype.</title><p><named-content xmlns:xlink="http://www.w3.org/1999/xlink" content-type="dwc:institutional_code" xlink:type="simple">SYS</named-content> a005519, adult male, <abbrev xmlns:xlink="http://www.w3.org/1999/xlink" xlink:title="snout–vent length" id="ABBRID0ERQCI" xlink:type="simple">SVL</abbrev> 57.8 mm. Head length significantly larger than head width (<abbrev xmlns:xlink="http://www.w3.org/1999/xlink" xlink:title="head width" id="ABBRID0EVQCI" xlink:type="simple">HW</abbrev>/<abbrev xmlns:xlink="http://www.w3.org/1999/xlink" xlink:title="head length" id="ABBRID0EZQCI" xlink:type="simple">HL</abbrev> = 0.85); snout pointed and projecting; nostril closer to tip of snout than eye; canthus rostralis distinct; internasal distance slightly larger than interorbital distance; tympanum rounded, smaller than eye (<abbrev xmlns:xlink="http://www.w3.org/1999/xlink" xlink:title="tympanum diameter" id="ABBRID0E4QCI" xlink:type="simple">TD</abbrev>/<abbrev xmlns:xlink="http://www.w3.org/1999/xlink" xlink:title="eye diameter" id="ABBRID0EBRCI" xlink:type="simple">ED</abbrev> = 0.72); tympanic rim prominent; pupil horizontal; loreal region concave, sloping outwards; vomerine teeth present; tongue deeply notched posteriorly; vocal sacs absent.</p><p>Forearms 0.19 of <abbrev xmlns:xlink="http://www.w3.org/1999/xlink" xlink:title="snout–vent length" id="ABBRID0EHRCI" xlink:type="simple">SVL</abbrev> and hand 0.26 of <abbrev xmlns:xlink="http://www.w3.org/1999/xlink" xlink:title="snout–vent length" id="ABBRID0ELRCI" xlink:type="simple">SVL</abbrev>; fingers slender, without web but with narrow fringe; tip of fingers rounded, not expanded, without circummarginal grooves; relative finger lengths I &lt; II &lt; IV &lt; III; subarticular tubercles significantly prominent, rounded; distinct, small, rounded supernumerary tubercles below the bases of each finger; inner metacarpal tubercle indistinct, ovoid, partly covered by nuptial pad; two outer metacarpal tubercles distinctly separated, slightly larger, long elliptic; nuptial pad with tiny spines on the finger I, divided into three parts, the basal one around the inner metacarpal tubercle and partly covering it, the largest one from the edge of the basal one to the subarticular tubercle of finger I, the smallest one extending from the edge of the biggest one to the tip of finger I.</p><p>Tibia 0.63 of <abbrev xmlns:xlink="http://www.w3.org/1999/xlink" xlink:title="snout–vent length" id="ABBRID0ERRCI" xlink:type="simple">SVL</abbrev> and foot 0.88 of <abbrev xmlns:xlink="http://www.w3.org/1999/xlink" xlink:title="snout–vent length" id="ABBRID0EVRCI" xlink:type="simple">SVL</abbrev>; heels overlapping when hindlimbs flexed at right angles to axis of body; tibio-tarsal articulation reaching forward beyond the tip of snout when hindlimb stretched along the side of the body; relative toe lengths I &lt; II &lt; III &lt; V &lt; IV; toes webbing formula: I 1⅓ – 2 II 1⅓ – 2⅓ III 1 ½ – 2⅔ IV 3 – 1⅓ V; absence of lateral fringes on the lateral edges of toes I and V; subarticular tubercles oval and distinct; inner metatarsal tubercle large, ovoid, outer metatarsal tubercle small.</p><p>Dorsal skin smooth with sparse tiny granules; several small tubercles on flank; supratympanic fold absent; dorsolateral fold distinct and thin, extending straight from posterior margin of upper eyelid to above groin; several tiny granules on the skin of loreal and temporal regions; ventral surface smooth, large flattened tubercles densely arranged on the rear of thigh and around vent.</p></tp:treatment-sec><tp:treatment-sec sec-type="Coloration of holotype" id="SECID0E1RCI"><title>Coloration of holotype.</title><p>In life, dorsal surface yellowish brown with few black spots; black speckles forming a linear stripe between eyelids; dorsolateral fold intermittently edged with black on two sides; loreal region yellowish; temporal region yellowish, slightly tinged with grey; tiny granules on loreal and temporal regions reddish; dorsal forelimbs and hindlimbs reddish with indistinct greenish grey transverse bars. Throat yellowish; chest and belly creamy white; ventral surface of forelimbs and hindlimbs flesh color; nuptial pad creamy white; tubercles around vent yellowish.</p><p>In preservative, dorsal surface turns grey with black spots and light grey patches; limbs taupe with brown transverse bars. Ventral surface white, with greyish mottling on throat and belly; ventral surface of limbs beige; hands and toe webs dark grey.</p></tp:treatment-sec><tp:treatment-sec sec-type="variation" id="SECID0EASCI"><title>Variations.</title><p>Measurements of type series specimens are given in Table <xref ref-type="table" rid="T2">2</xref>. Coloration of dorsal skin varies from brown to yellowish brown (Fig. <xref ref-type="fig" rid="F4">4</xref>). Black edges on dorsolateral fold indistinct in all paratypes. <named-content xmlns:xlink="http://www.w3.org/1999/xlink" content-type="dwc:institutional_code" xlink:type="simple">SYS</named-content> a006495 and 6496 with V-shaped mark. The number of transverse bars ranges from two to five on forearms, three or four on thigh, and three to six on tibia.</p><table-wrap id="T2" position="float" orientation="portrait"><label>Table 2.</label><caption><p>Measurements (in mm) of the type series of <italic><tp:taxon-name><tp:taxon-name-part taxon-name-part-type="genus" reg="Rana">Rana</tp:taxon-name-part> <tp:taxon-name-part taxon-name-part-type="species" reg="jiulingensis">jiulingensis</tp:taxon-name-part></tp:taxon-name></italic> sp. nov. (* = holotype).</p></caption><table id="TID0EZTBI" rules="all"><tbody><tr><th rowspan="1" colspan="1"/><th rowspan="1" colspan="1"><named-content xmlns:xlink="http://www.w3.org/1999/xlink" content-type="dwc:institutional_code" xlink:type="simple">SYS</named-content> a005519*</th><th rowspan="1" colspan="1"><named-content xmlns:xlink="http://www.w3.org/1999/xlink" content-type="dwc:institutional_code" xlink:type="simple">SYS</named-content> a005511</th><th rowspan="1" colspan="1"><named-content xmlns:xlink="http://www.w3.org/1999/xlink" content-type="dwc:institutional_code" xlink:type="simple">SYS</named-content> a006494</th><th rowspan="1" colspan="1"><named-content xmlns:xlink="http://www.w3.org/1999/xlink" content-type="dwc:institutional_code" xlink:type="simple">SYS</named-content> a006495</th><th rowspan="1" colspan="1"><named-content xmlns:xlink="http://www.w3.org/1999/xlink" content-type="dwc:institutional_code" xlink:type="simple">SYS</named-content> a002584</th><th rowspan="1" colspan="1"><named-content xmlns:xlink="http://www.w3.org/1999/xlink" content-type="dwc:institutional_code" xlink:type="simple">SYS</named-content> a002585</th><th rowspan="1" colspan="1"><named-content xmlns:xlink="http://www.w3.org/1999/xlink" content-type="dwc:institutional_code" xlink:type="simple">SYS</named-content> a006451</th><th rowspan="1" colspan="1"><named-content xmlns:xlink="http://www.w3.org/1999/xlink" content-type="dwc:institutional_code" xlink:type="simple">SYS</named-content> a006496</th></tr><tr><td rowspan="1" colspan="1">Sex</td><td rowspan="1" colspan="1">Male</td><td rowspan="1" colspan="1">Male</td><td rowspan="1" colspan="1">Male</td><td rowspan="1" colspan="1">Male</td><td rowspan="1" colspan="1">Female</td><td rowspan="1" colspan="1">Female</td><td rowspan="1" colspan="1">Female</td><td rowspan="1" colspan="1">Female</td></tr><tr><td rowspan="1" colspan="1">
                      <abbrev xmlns:xlink="http://www.w3.org/1999/xlink" xlink:title="snout–vent length" id="ABBRID0ETXCI" xlink:type="simple">SVL</abbrev>
                    </td><td rowspan="1" colspan="1">57.8</td><td rowspan="1" colspan="1">51.6</td><td rowspan="1" colspan="1">48.3</td><td rowspan="1" colspan="1">49.1</td><td rowspan="1" colspan="1">57.5</td><td rowspan="1" colspan="1">48.4</td><td rowspan="1" colspan="1">49.4</td><td rowspan="1" colspan="1">48.2</td></tr><tr><td rowspan="1" colspan="1">
                      <abbrev xmlns:xlink="http://www.w3.org/1999/xlink" xlink:title="head length" id="ABBRID0EUYCI" xlink:type="simple">HL</abbrev>
                    </td><td rowspan="1" colspan="1">21.6</td><td rowspan="1" colspan="1">19.3</td><td rowspan="1" colspan="1">18.4</td><td rowspan="1" colspan="1">17.7</td><td rowspan="1" colspan="1">22.3</td><td rowspan="1" colspan="1">18.9</td><td rowspan="1" colspan="1">18.2</td><td rowspan="1" colspan="1">19.4</td></tr><tr><td rowspan="1" colspan="1">
                      <abbrev xmlns:xlink="http://www.w3.org/1999/xlink" xlink:title="head width" id="ABBRID0EVZCI" xlink:type="simple">HW</abbrev>
                    </td><td rowspan="1" colspan="1">18.4</td><td rowspan="1" colspan="1">17.0</td><td rowspan="1" colspan="1">15.7</td><td rowspan="1" colspan="1">12.6</td><td rowspan="1" colspan="1">19.3</td><td rowspan="1" colspan="1">16.1</td><td rowspan="1" colspan="1">15.5</td><td rowspan="1" colspan="1">15.8</td></tr><tr><td rowspan="1" colspan="1">
                      <abbrev xmlns:xlink="http://www.w3.org/1999/xlink" xlink:title="snout length" id="ABBRID0EW1CI" xlink:type="simple">SL</abbrev>
                    </td><td rowspan="1" colspan="1">7.8</td><td rowspan="1" colspan="1">7.5</td><td rowspan="1" colspan="1">7.3</td><td rowspan="1" colspan="1">7.5</td><td rowspan="1" colspan="1">8.1</td><td rowspan="1" colspan="1">7.1</td><td rowspan="1" colspan="1">7.2</td><td rowspan="1" colspan="1">7.4</td></tr><tr><td rowspan="1" colspan="1">IN</td><td rowspan="1" colspan="1">4.1</td><td rowspan="1" colspan="1">3.8</td><td rowspan="1" colspan="1">3.5</td><td rowspan="1" colspan="1">3.2</td><td rowspan="1" colspan="1">4.2</td><td rowspan="1" colspan="1">3.6</td><td rowspan="1" colspan="1">4.1</td><td rowspan="1" colspan="1">4.1</td></tr><tr><td rowspan="1" colspan="1">
                      <abbrev xmlns:xlink="http://www.w3.org/1999/xlink" xlink:title="interorbital distance" id="ABBRID0ET3CI" xlink:type="simple">IO</abbrev>
                    </td><td rowspan="1" colspan="1">3.4</td><td rowspan="1" colspan="1">2.7</td><td rowspan="1" colspan="1">3.0</td><td rowspan="1" colspan="1">3.1</td><td rowspan="1" colspan="1">3.6</td><td rowspan="1" colspan="1">3.4</td><td rowspan="1" colspan="1">3.3</td><td rowspan="1" colspan="1">3.3</td></tr><tr><td rowspan="1" colspan="1">
                      <abbrev xmlns:xlink="http://www.w3.org/1999/xlink" xlink:title="eye diameter" id="ABBRID0EU4CI" xlink:type="simple">ED</abbrev>
                    </td><td rowspan="1" colspan="1">6.3</td><td rowspan="1" colspan="1">5.5</td><td rowspan="1" colspan="1">5.2</td><td rowspan="1" colspan="1">5.0</td><td rowspan="1" colspan="1">5.2</td><td rowspan="1" colspan="1">4.4</td><td rowspan="1" colspan="1">4.7</td><td rowspan="1" colspan="1">4.6</td></tr><tr><td rowspan="1" colspan="1">
                      <abbrev xmlns:xlink="http://www.w3.org/1999/xlink" xlink:title="tympanum diameter" id="ABBRID0EV5CI" xlink:type="simple">TD</abbrev>
                    </td><td rowspan="1" colspan="1">4.6</td><td rowspan="1" colspan="1">3.5</td><td rowspan="1" colspan="1">3.3</td><td rowspan="1" colspan="1">3.9</td><td rowspan="1" colspan="1">4.5</td><td rowspan="1" colspan="1">3.7</td><td rowspan="1" colspan="1">3.2</td><td rowspan="1" colspan="1">3.4</td></tr><tr><td rowspan="1" colspan="1">
                      <abbrev xmlns:xlink="http://www.w3.org/1999/xlink" xlink:title="tympanum–eye distance" id="ABBRID0EW6CI" xlink:type="simple">TED</abbrev>
                    </td><td rowspan="1" colspan="1">1.9</td><td rowspan="1" colspan="1">2.0</td><td rowspan="1" colspan="1">1.7</td><td rowspan="1" colspan="1">2.0</td><td rowspan="1" colspan="1">1.7</td><td rowspan="1" colspan="1">1.7</td><td rowspan="1" colspan="1">1.7</td><td rowspan="1" colspan="1">1.6</td></tr><tr><td rowspan="1" colspan="1">
                      <abbrev xmlns:xlink="http://www.w3.org/1999/xlink" xlink:title="hand length" id="ABBRID0EXADI" xlink:type="simple">HND</abbrev>
                    </td><td rowspan="1" colspan="1">15.0</td><td rowspan="1" colspan="1">14.0</td><td rowspan="1" colspan="1">14.0</td><td rowspan="1" colspan="1">12.5</td><td rowspan="1" colspan="1">15.3</td><td rowspan="1" colspan="1">13.9</td><td rowspan="1" colspan="1">13.2</td><td rowspan="1" colspan="1">12.5</td></tr><tr><td rowspan="1" colspan="1">
                      <abbrev xmlns:xlink="http://www.w3.org/1999/xlink" xlink:title="radio-ulna length" id="ABBRID0EYBDI" xlink:type="simple">RAD</abbrev>
                    </td><td rowspan="1" colspan="1">11.2</td><td rowspan="1" colspan="1">11.2</td><td rowspan="1" colspan="1">9.0</td><td rowspan="1" colspan="1">9.3</td><td rowspan="1" colspan="1">10.5</td><td rowspan="1" colspan="1">10.4</td><td rowspan="1" colspan="1">10.9</td><td rowspan="1" colspan="1">10.1</td></tr><tr><td rowspan="1" colspan="1">
                      <abbrev xmlns:xlink="http://www.w3.org/1999/xlink" xlink:title="foot length" id="ABBRID0EZCDI" xlink:type="simple">FTL</abbrev>
                    </td><td rowspan="1" colspan="1">50.7</td><td rowspan="1" colspan="1">44.2</td><td rowspan="1" colspan="1">41.7</td><td rowspan="1" colspan="1">42.8</td><td rowspan="1" colspan="1">47.6</td><td rowspan="1" colspan="1">43.8</td><td rowspan="1" colspan="1">44.3</td><td rowspan="1" colspan="1">41.1</td></tr><tr><td rowspan="1" colspan="1">
                      <abbrev xmlns:xlink="http://www.w3.org/1999/xlink" xlink:title="tibial length" id="ABBRID0E1DDI" xlink:type="simple">TIB</abbrev>
                    </td><td rowspan="1" colspan="1">36.6</td><td rowspan="1" colspan="1">30.4</td><td rowspan="1" colspan="1">29.5</td><td rowspan="1" colspan="1">30.7</td><td rowspan="1" colspan="1">36.1</td><td rowspan="1" colspan="1">31.8</td><td rowspan="1" colspan="1">31.8</td><td rowspan="1" colspan="1">29.0</td></tr></tbody></table></table-wrap><fig id="F4" position="float" orientation="portrait"><object-id xmlns:xlink="http://www.w3.org/1999/xlink" content-type="doi" xlink:type="simple">10.3897/zookeys.942.46928.figure4</object-id><object-id xmlns:xlink="http://www.w3.org/1999/xlink" content-type="arpha" xlink:type="simple">F537A743-F813-5EF9-B955-5CA4AA3165EA</object-id><label>Figure 4.</label><caption><p>Variations of <italic><tp:taxon-name><tp:taxon-name-part taxon-name-part-type="genus" reg="Rana">Rana</tp:taxon-name-part> <tp:taxon-name-part taxon-name-part-type="species" reg="jiulingensis">jiulingensis</tp:taxon-name-part></tp:taxon-name></italic> sp. nov. <bold>A, B</bold> dorsolateral view and ventral view of male paratype <named-content xmlns:xlink="http://www.w3.org/1999/xlink" content-type="dwc:institutional_code" xlink:type="simple">SYS</named-content> a006495 <bold>C</bold> male paratype <named-content xmlns:xlink="http://www.w3.org/1999/xlink" content-type="dwc:institutional_code" xlink:type="simple">SYS</named-content> a006496 <bold>D</bold> male paratype <named-content xmlns:xlink="http://www.w3.org/1999/xlink" content-type="dwc:institutional_code" xlink:type="simple">SYS</named-content> a00511.</p></caption><graphic xmlns:xlink="http://www.w3.org/1999/xlink" xlink:href="zookeys-942-141-g004.jpg" position="float" orientation="portrait" xlink:type="simple" id="oo_423006.jpg"><uri content-type="original_file" xlink:type="simple">https://binary.pensoft.net/fig/423006</uri></graphic></fig></tp:treatment-sec><tp:treatment-sec sec-type="distribution" id="SECID0EMGDI"><title>Distribution and ecology.</title><p>Currently, <italic><tp:taxon-name><tp:taxon-name-part taxon-name-part-type="genus" reg="Rana">Rana</tp:taxon-name-part> <tp:taxon-name-part taxon-name-part-type="species" reg="jiulingensis">jiulingensis</tp:taxon-name-part></tp:taxon-name></italic> sp. nov. is known from Guanshan Nature Reserve in the Jiuling Mountains and Mount Wugong in the Wugong Mountains of northwestern Jiangxi, and Mount Mufu and Mount Dawei in the Mufu Mountains of northeastern Hunan. This suggests that its geographic distribution is the central and northern parts of the Luoxiao Range (Fig. <xref ref-type="fig" rid="F1">1</xref>). All individuals were found on the surface of paths or on the bush leaves beside paths in subtropical evergreen broadleaved forests. Males <named-content xmlns:xlink="http://www.w3.org/1999/xlink" content-type="dwc:institutional_code" xlink:type="simple">SYS</named-content> a005511 and 5519, which were collected in mid-September, bear a well-developed nuptial pad, while males <named-content xmlns:xlink="http://www.w3.org/1999/xlink" content-type="dwc:institutional_code" xlink:type="simple">SYS</named-content> a006494 and 6495, collected in early August, are without a nuptial pad. This suggests that the breeding season of this species might begin in September.</p></tp:treatment-sec><tp:treatment-sec><!--Section generated to contain objects referenced in tp:taxon-treatment.--><fig id="F1" position="float" orientation="portrait"><object-id xmlns:xlink="http://www.w3.org/1999/xlink" content-type="doi" xlink:type="simple">10.3897/zookeys.942.46928.figure1</object-id><object-id xmlns:xlink="http://www.w3.org/1999/xlink" content-type="arpha" xlink:type="simple">0EB82563-7049-555F-ABC9-F04F2C72146D</object-id><label>Figure 1.</label><caption><p>Collecting localities of <italic><tp:taxon-name><tp:taxon-name-part taxon-name-part-type="genus" reg="Rana">Rana</tp:taxon-name-part></tp:taxon-name></italic> samples used in this study. Dotted line shows the Luoxiao Range, where five <italic><tp:taxon-name><tp:taxon-name-part taxon-name-part-type="genus" reg="Rana">Rana</tp:taxon-name-part></tp:taxon-name></italic> species are recorded. Numbers correspond to the ID in Table <xref ref-type="table" rid="T1">1</xref>.</p></caption><graphic xmlns:xlink="http://www.w3.org/1999/xlink" xlink:href="zookeys-942-141-g001.jpg" position="float" orientation="portrait" xlink:type="simple" id="oo_423003.jpg"><uri content-type="original_file" xlink:type="simple">https://binary.pensoft.net/fig/423003</uri></graphic></fig><table-wrap id="T1" position="float" orientation="portrait"><label>Table 1.</label><caption><p>Localities, voucher information, and GenBank numbers for all samples of the genus <italic><tp:taxon-name><tp:taxon-name-part taxon-name-part-type="genus" reg="Rana">Rana</tp:taxon-name-part></tp:taxon-name></italic> used in this study (* = type localities).</p></caption><table id="TID0EW6AG" rules="all"><tbody><tr><th rowspan="1" colspan="1">ID</th><th rowspan="1" colspan="1">Species</th><th rowspan="1" colspan="1">Localities</th><th rowspan="1" colspan="1">Voucher no.</th><th rowspan="1" colspan="1">16S</th><th rowspan="1" colspan="1">
                  <abbrev xmlns:xlink="http://www.w3.org/1999/xlink" xlink:title="cytochrome c oxidase" id="ABBRID0EYUAE" xlink:type="simple">COI</abbrev>
                </th></tr><tr><td rowspan="1" colspan="1">
                  <bold>1</bold>
                </td><td rowspan="1" colspan="1">
                  <italic><tp:taxon-name><tp:taxon-name-part taxon-name-part-type="genus" reg="Rana">R.</tp:taxon-name-part> <tp:taxon-name-part taxon-name-part-type="species" reg="jiulingensis">jiulingensis</tp:taxon-name-part></tp:taxon-name></italic>
                </td><td rowspan="1" colspan="1">China: Jiangxi: Mt Guanshan *</td><td rowspan="1" colspan="1"><named-content xmlns:xlink="http://www.w3.org/1999/xlink" content-type="dwc:institutional_code" xlink:type="simple">SYS</named-content> a005519</td><td rowspan="1" colspan="1">
                  <ext-link xmlns:xlink="http://www.w3.org/1999/xlink" ext-link-type="gen" xlink:href="MT408985" xlink:type="simple">MT408985</ext-link>
                </td><td rowspan="1" colspan="1">
                  <ext-link xmlns:xlink="http://www.w3.org/1999/xlink" ext-link-type="gen" xlink:href="MT418647" xlink:type="simple">MT418647</ext-link>
                </td></tr><tr><td rowspan="1" colspan="1">
                  <bold>2</bold>
                </td><td rowspan="1" colspan="1">
                  <italic><tp:taxon-name><tp:taxon-name-part taxon-name-part-type="genus" reg="Rana">R.</tp:taxon-name-part> <tp:taxon-name-part taxon-name-part-type="species" reg="jiulingensis">jiulingensis</tp:taxon-name-part></tp:taxon-name></italic>
                </td><td rowspan="1" colspan="1">China: Jiangxi: Mt Guanshan *</td><td rowspan="1" colspan="1"><named-content xmlns:xlink="http://www.w3.org/1999/xlink" content-type="dwc:institutional_code" xlink:type="simple">SYS</named-content> a006999</td><td rowspan="1" colspan="1">
                  <ext-link xmlns:xlink="http://www.w3.org/1999/xlink" ext-link-type="gen" xlink:href="MT408994" xlink:type="simple">MT408994</ext-link>
                </td><td rowspan="1" colspan="1">
                  <ext-link xmlns:xlink="http://www.w3.org/1999/xlink" ext-link-type="gen" xlink:href="MT418656" xlink:type="simple">MT418656</ext-link>
                </td></tr><tr><td rowspan="1" colspan="1">
                  <bold>3</bold>
                </td><td rowspan="1" colspan="1">
                  <italic><tp:taxon-name><tp:taxon-name-part taxon-name-part-type="genus" reg="Rana">R.</tp:taxon-name-part> <tp:taxon-name-part taxon-name-part-type="species" reg="jiulingensis">jiulingensis</tp:taxon-name-part></tp:taxon-name></italic>
                </td><td rowspan="1" colspan="1">China: Jiangxi: Mt Wugong</td><td rowspan="1" colspan="1"><named-content xmlns:xlink="http://www.w3.org/1999/xlink" content-type="dwc:institutional_code" xlink:type="simple">SYS</named-content> a002584</td><td rowspan="1" colspan="1">
                  <ext-link xmlns:xlink="http://www.w3.org/1999/xlink" ext-link-type="gen" xlink:href="MT408964" xlink:type="simple">MT408964</ext-link>
                </td><td rowspan="1" colspan="1">
                  <ext-link xmlns:xlink="http://www.w3.org/1999/xlink" ext-link-type="gen" xlink:href="MT418626" xlink:type="simple">MT418626</ext-link>
                </td></tr><tr><td rowspan="1" colspan="1">
                  <bold>4</bold>
                </td><td rowspan="1" colspan="1">
                  <italic><tp:taxon-name><tp:taxon-name-part taxon-name-part-type="genus" reg="Rana">R.</tp:taxon-name-part> <tp:taxon-name-part taxon-name-part-type="species" reg="jiulingensis">jiulingensis</tp:taxon-name-part></tp:taxon-name></italic>
                </td><td rowspan="1" colspan="1">China: Jiangxi: Mt Wugong</td><td rowspan="1" colspan="1"><named-content xmlns:xlink="http://www.w3.org/1999/xlink" content-type="dwc:institutional_code" xlink:type="simple">SYS</named-content> a002585</td><td rowspan="1" colspan="1">
                  <ext-link xmlns:xlink="http://www.w3.org/1999/xlink" ext-link-type="gen" xlink:href="MT408965" xlink:type="simple">MT408965</ext-link>
                </td><td rowspan="1" colspan="1">
                  <ext-link xmlns:xlink="http://www.w3.org/1999/xlink" ext-link-type="gen" xlink:href="MT418627" xlink:type="simple">MT418627</ext-link>
                </td></tr><tr><td rowspan="1" colspan="1">
                  <bold>5</bold>
                </td><td rowspan="1" colspan="1">
                  <italic><tp:taxon-name><tp:taxon-name-part taxon-name-part-type="genus" reg="Rana">R.</tp:taxon-name-part> <tp:taxon-name-part taxon-name-part-type="species" reg="jiulingensis">jiulingensis</tp:taxon-name-part></tp:taxon-name></italic>
                </td><td rowspan="1" colspan="1">China: Hunan: Mt Mufu</td><td rowspan="1" colspan="1"><named-content xmlns:xlink="http://www.w3.org/1999/xlink" content-type="dwc:institutional_code" xlink:type="simple">SYS</named-content> a005511</td><td rowspan="1" colspan="1">
                  <ext-link xmlns:xlink="http://www.w3.org/1999/xlink" ext-link-type="gen" xlink:href="MT408984" xlink:type="simple">MT408984</ext-link>
                </td><td rowspan="1" colspan="1">
                  <ext-link xmlns:xlink="http://www.w3.org/1999/xlink" ext-link-type="gen" xlink:href="MT418646" xlink:type="simple">MT418646</ext-link>
                </td></tr><tr><td rowspan="1" colspan="1">
                  <bold>6</bold>
                </td><td rowspan="1" colspan="1">
                  <italic><tp:taxon-name><tp:taxon-name-part taxon-name-part-type="genus" reg="Rana">R.</tp:taxon-name-part> <tp:taxon-name-part taxon-name-part-type="species" reg="jiulingensis">jiulingensis</tp:taxon-name-part></tp:taxon-name></italic>
                </td><td rowspan="1" colspan="1">China: Hunan: Mt Dawei</td><td rowspan="1" colspan="1"><named-content xmlns:xlink="http://www.w3.org/1999/xlink" content-type="dwc:institutional_code" xlink:type="simple">SYS</named-content> a006451</td><td rowspan="1" colspan="1">
                  <ext-link xmlns:xlink="http://www.w3.org/1999/xlink" ext-link-type="gen" xlink:href="MT408989" xlink:type="simple">MT408989</ext-link>
                </td><td rowspan="1" colspan="1">
                  <ext-link xmlns:xlink="http://www.w3.org/1999/xlink" ext-link-type="gen" xlink:href="MT418651" xlink:type="simple">MT418651</ext-link>
                </td></tr><tr><td rowspan="1" colspan="1">
                  <bold>7</bold>
                </td><td rowspan="1" colspan="1">
                  <italic><tp:taxon-name><tp:taxon-name-part taxon-name-part-type="genus" reg="Rana">R.</tp:taxon-name-part> <tp:taxon-name-part taxon-name-part-type="species" reg="jiulingensis">jiulingensis</tp:taxon-name-part></tp:taxon-name></italic>
                </td><td rowspan="1" colspan="1">China: Hunan: Mt Dawei</td><td rowspan="1" colspan="1"><named-content xmlns:xlink="http://www.w3.org/1999/xlink" content-type="dwc:institutional_code" xlink:type="simple">SYS</named-content> a006494</td><td rowspan="1" colspan="1">
                  <ext-link xmlns:xlink="http://www.w3.org/1999/xlink" ext-link-type="gen" xlink:href="MT408990" xlink:type="simple">MT408990</ext-link>
                </td><td rowspan="1" colspan="1">
                  <ext-link xmlns:xlink="http://www.w3.org/1999/xlink" ext-link-type="gen" xlink:href="MT418652" xlink:type="simple">MT418652</ext-link>
                </td></tr><tr><td rowspan="1" colspan="1">
                  <bold>8</bold>
                </td><td rowspan="1" colspan="1">
                  <italic><tp:taxon-name><tp:taxon-name-part taxon-name-part-type="genus" reg="Rana">R.</tp:taxon-name-part> <tp:taxon-name-part taxon-name-part-type="species" reg="jiulingensis">jiulingensis</tp:taxon-name-part></tp:taxon-name></italic>
                </td><td rowspan="1" colspan="1">China: Hunan: Mt Dawei</td><td rowspan="1" colspan="1"><named-content xmlns:xlink="http://www.w3.org/1999/xlink" content-type="dwc:institutional_code" xlink:type="simple">SYS</named-content> a006495</td><td rowspan="1" colspan="1">
                  <ext-link xmlns:xlink="http://www.w3.org/1999/xlink" ext-link-type="gen" xlink:href="MT408991" xlink:type="simple">MT408991</ext-link>
                </td><td rowspan="1" colspan="1">
                  <ext-link xmlns:xlink="http://www.w3.org/1999/xlink" ext-link-type="gen" xlink:href="MT418653" xlink:type="simple">MT418653</ext-link>
                </td></tr><tr><td rowspan="1" colspan="1">
                  <bold>9</bold>
                </td><td rowspan="1" colspan="1">
                  <italic><tp:taxon-name><tp:taxon-name-part taxon-name-part-type="genus" reg="Rana">R.</tp:taxon-name-part> <tp:taxon-name-part taxon-name-part-type="species" reg="jiulingensis">jiulingensis</tp:taxon-name-part></tp:taxon-name></italic>
                </td><td rowspan="1" colspan="1">China: Hunan: Mt Dawei</td><td rowspan="1" colspan="1"><named-content xmlns:xlink="http://www.w3.org/1999/xlink" content-type="dwc:institutional_code" xlink:type="simple">SYS</named-content> a006496</td><td rowspan="1" colspan="1">
                  <ext-link xmlns:xlink="http://www.w3.org/1999/xlink" ext-link-type="gen" xlink:href="MT408992" xlink:type="simple">MT408992</ext-link>
                </td><td rowspan="1" colspan="1">
                  <ext-link xmlns:xlink="http://www.w3.org/1999/xlink" ext-link-type="gen" xlink:href="MT418654" xlink:type="simple">MT418654</ext-link>
                </td></tr><tr><td rowspan="1" colspan="1">
                  <bold>10</bold>
                </td><td rowspan="1" colspan="1">
                  <italic><tp:taxon-name><tp:taxon-name-part taxon-name-part-type="genus" reg="Rana">R.</tp:taxon-name-part> <tp:taxon-name-part taxon-name-part-type="species" reg="amurensis">amurensis</tp:taxon-name-part></tp:taxon-name></italic>
                </td><td rowspan="1" colspan="1">China: Heilongjiang: Taiyang Island</td><td rowspan="1" colspan="1">SYNU 11100267</td><td rowspan="1" colspan="1">
                  <ext-link xmlns:xlink="http://www.w3.org/1999/xlink" ext-link-type="gen" xlink:href="KF020589" xlink:type="simple">KF020589</ext-link>
                </td><td rowspan="1" colspan="1">
                  <ext-link xmlns:xlink="http://www.w3.org/1999/xlink" ext-link-type="gen" xlink:href="KF020603" xlink:type="simple">KF020603</ext-link>
                </td></tr><tr><td rowspan="1" colspan="1">
                  <bold>11</bold>
                </td><td rowspan="1" colspan="1">
                  <italic><tp:taxon-name><tp:taxon-name-part taxon-name-part-type="genus" reg="Rana">R.</tp:taxon-name-part> <tp:taxon-name-part taxon-name-part-type="species" reg="amurensis">amurensis</tp:taxon-name-part></tp:taxon-name></italic>
                </td><td rowspan="1" colspan="1">China: Liaoning, Zhangwu</td><td rowspan="1" colspan="1">SYNU 11100268</td><td rowspan="1" colspan="1">
                  <ext-link xmlns:xlink="http://www.w3.org/1999/xlink" ext-link-type="gen" xlink:href="KU343216" xlink:type="simple">KU343216</ext-link>
                </td><td rowspan="1" colspan="1">
                  <ext-link xmlns:xlink="http://www.w3.org/1999/xlink" ext-link-type="gen" xlink:href="KU343216" xlink:type="simple">KU343216</ext-link>
                </td></tr><tr><td rowspan="1" colspan="1">
                  <bold>12</bold>
                </td><td rowspan="1" colspan="1">
                  <italic><tp:taxon-name><tp:taxon-name-part taxon-name-part-type="genus" reg="Rana">R.</tp:taxon-name-part> <tp:taxon-name-part taxon-name-part-type="species" reg="arvalis">arvalis</tp:taxon-name-part></tp:taxon-name></italic>
                </td><td rowspan="1" colspan="1">Germany: Lower Saxony</td><td rowspan="1" colspan="1">No voucher</td><td rowspan="1" colspan="1">
                  <ext-link xmlns:xlink="http://www.w3.org/1999/xlink" ext-link-type="gen" xlink:href="AY147938" xlink:type="simple">AY147938</ext-link>
                </td><td rowspan="1" colspan="1">/</td></tr><tr><td rowspan="1" colspan="1">
                  <bold>13</bold>
                </td><td rowspan="1" colspan="1">
                  <italic><tp:taxon-name><tp:taxon-name-part taxon-name-part-type="genus" reg="Rana">R.</tp:taxon-name-part> <tp:taxon-name-part taxon-name-part-type="species" reg="asiatica">asiatica</tp:taxon-name-part></tp:taxon-name></italic>
                </td><td rowspan="1" colspan="1">China: Xinjiang: 47tuan</td><td rowspan="1" colspan="1">KIZ XJ0251</td><td rowspan="1" colspan="1">
                  <ext-link xmlns:xlink="http://www.w3.org/1999/xlink" ext-link-type="gen" xlink:href="KX269200" xlink:type="simple">KX269200</ext-link>
                </td><td rowspan="1" colspan="1">/</td></tr><tr><td rowspan="1" colspan="1">
                  <bold>14</bold>
                </td><td rowspan="1" colspan="1">
                  <italic><tp:taxon-name><tp:taxon-name-part taxon-name-part-type="genus" reg="Rana">R.</tp:taxon-name-part> <tp:taxon-name-part taxon-name-part-type="species" reg="chaochiaoensis">chaochiaoensis</tp:taxon-name-part></tp:taxon-name></italic>
                </td><td rowspan="1" colspan="1">China: Sichuan: Zhaojue *</td><td rowspan="1" colspan="1"><named-content xmlns:xlink="http://www.w3.org/1999/xlink" content-type="dwc:institutional_code" xlink:type="simple">SYS</named-content> a001815</td><td rowspan="1" colspan="1">
                  <ext-link xmlns:xlink="http://www.w3.org/1999/xlink" ext-link-type="gen" xlink:href="MT409007" xlink:type="simple">MT409007</ext-link>
                </td><td rowspan="1" colspan="1">
                  <ext-link xmlns:xlink="http://www.w3.org/1999/xlink" ext-link-type="gen" xlink:href="MT418669" xlink:type="simple">MT418669</ext-link>
                </td></tr><tr><td rowspan="1" colspan="1">
                  <bold>15</bold>
                </td><td rowspan="1" colspan="1">
                  <italic><tp:taxon-name><tp:taxon-name-part taxon-name-part-type="genus" reg="Rana">R.</tp:taxon-name-part> <tp:taxon-name-part taxon-name-part-type="species" reg="chaochiaoensis">chaochiaoensis</tp:taxon-name-part></tp:taxon-name></italic>
                </td><td rowspan="1" colspan="1">China: Sichuan: Zhaojue *</td><td rowspan="1" colspan="1"><named-content xmlns:xlink="http://www.w3.org/1999/xlink" content-type="dwc:institutional_code" xlink:type="simple">SYS</named-content> a001816</td><td rowspan="1" colspan="1">
                  <ext-link xmlns:xlink="http://www.w3.org/1999/xlink" ext-link-type="gen" xlink:href="MT408957" xlink:type="simple">MT408957</ext-link>
                </td><td rowspan="1" colspan="1">
                  <ext-link xmlns:xlink="http://www.w3.org/1999/xlink" ext-link-type="gen" xlink:href="MT418619" xlink:type="simple">MT418619</ext-link>
                </td></tr><tr><td rowspan="1" colspan="1">
                  <bold>16</bold>
                </td><td rowspan="1" colspan="1">
                  <italic><tp:taxon-name><tp:taxon-name-part taxon-name-part-type="genus" reg="Rana">R.</tp:taxon-name-part> <tp:taxon-name-part taxon-name-part-type="species" reg="chensinensis">chensinensis</tp:taxon-name-part></tp:taxon-name></italic>
                </td><td rowspan="1" colspan="1">China: Shaanxi: Huxian *</td><td rowspan="1" colspan="1">KIZ RD05SHX01</td><td rowspan="1" colspan="1">
                  <ext-link xmlns:xlink="http://www.w3.org/1999/xlink" ext-link-type="gen" xlink:href="KX269186" xlink:type="simple">KX269186</ext-link>
                </td><td rowspan="1" colspan="1">
                  <ext-link xmlns:xlink="http://www.w3.org/1999/xlink" ext-link-type="gen" xlink:href="JF939080" xlink:type="simple">JF939080</ext-link>
                </td></tr><tr><td rowspan="1" colspan="1">
                  <bold>17</bold>
                </td><td rowspan="1" colspan="1">
                  <italic><tp:taxon-name><tp:taxon-name-part taxon-name-part-type="genus" reg="Rana">R.</tp:taxon-name-part> <tp:taxon-name-part taxon-name-part-type="species" reg="chensinensis">chensinensis</tp:taxon-name-part></tp:taxon-name></italic>
                </td><td rowspan="1" colspan="1">China: Henan: Mt Yawu</td><td rowspan="1" colspan="1"><named-content xmlns:xlink="http://www.w3.org/1999/xlink" content-type="dwc:institutional_code" xlink:type="simple">SYS</named-content> a002392</td><td rowspan="1" colspan="1">
                  <ext-link xmlns:xlink="http://www.w3.org/1999/xlink" ext-link-type="gen" xlink:href="MT408962" xlink:type="simple">MT408962</ext-link>
                </td><td rowspan="1" colspan="1">
                  <ext-link xmlns:xlink="http://www.w3.org/1999/xlink" ext-link-type="gen" xlink:href="MT418624" xlink:type="simple">MT418624</ext-link>
                </td></tr><tr><td rowspan="1" colspan="1">
                  <bold>18</bold>
                </td><td rowspan="1" colspan="1">
                  <italic><tp:taxon-name><tp:taxon-name-part taxon-name-part-type="genus" reg="Rana">R.</tp:taxon-name-part> <tp:taxon-name-part taxon-name-part-type="species" reg="chensinensis">chensinensis</tp:taxon-name-part></tp:taxon-name></italic>
                </td><td rowspan="1" colspan="1">China: Henan: Mt Yawu</td><td rowspan="1" colspan="1"><named-content xmlns:xlink="http://www.w3.org/1999/xlink" content-type="dwc:institutional_code" xlink:type="simple">SYS</named-content> a002393</td><td rowspan="1" colspan="1">
                  <ext-link xmlns:xlink="http://www.w3.org/1999/xlink" ext-link-type="gen" xlink:href="MT408963" xlink:type="simple">MT408963</ext-link>
                </td><td rowspan="1" colspan="1">
                  <ext-link xmlns:xlink="http://www.w3.org/1999/xlink" ext-link-type="gen" xlink:href="MT418625" xlink:type="simple">MT418625</ext-link>
                </td></tr><tr><td rowspan="1" colspan="1">
                  <bold>19</bold>
                </td><td rowspan="1" colspan="1">
                  <italic><tp:taxon-name><tp:taxon-name-part taxon-name-part-type="genus" reg="Rana">R.</tp:taxon-name-part> <tp:taxon-name-part taxon-name-part-type="species" reg="coreana">coreana</tp:taxon-name-part></tp:taxon-name></italic>
                </td><td rowspan="1" colspan="1">South Korea</td><td rowspan="1" colspan="1">MMS 223</td><td rowspan="1" colspan="1">
                  <ext-link xmlns:xlink="http://www.w3.org/1999/xlink" ext-link-type="gen" xlink:href="KX269202" xlink:type="simple">KX269202</ext-link>
                </td><td rowspan="1" colspan="1">
                  <ext-link xmlns:xlink="http://www.w3.org/1999/xlink" ext-link-type="gen" xlink:href="MF149928" xlink:type="simple">MF149928</ext-link>
                </td></tr><tr><td rowspan="1" colspan="1">
                  <bold>20</bold>
                </td><td rowspan="1" colspan="1">
                  <italic><tp:taxon-name><tp:taxon-name-part taxon-name-part-type="genus" reg="Rana">R.</tp:taxon-name-part> <tp:taxon-name-part taxon-name-part-type="species" reg="coreana">coreana</tp:taxon-name-part></tp:taxon-name></italic>
                </td><td rowspan="1" colspan="1">China: Shandong: Mt Kunyu</td><td rowspan="1" colspan="1">SYNU 08090641</td><td rowspan="1" colspan="1">
                  <ext-link xmlns:xlink="http://www.w3.org/1999/xlink" ext-link-type="gen" xlink:href="MT409004" xlink:type="simple">MT409004</ext-link>
                </td><td rowspan="1" colspan="1">
                  <ext-link xmlns:xlink="http://www.w3.org/1999/xlink" ext-link-type="gen" xlink:href="MT418666" xlink:type="simple">MT418666</ext-link>
                </td></tr><tr><td rowspan="1" colspan="1">
                  <bold>21</bold>
                </td><td rowspan="1" colspan="1">
                  <italic><tp:taxon-name><tp:taxon-name-part taxon-name-part-type="genus" reg="Rana">R.</tp:taxon-name-part> <tp:taxon-name-part taxon-name-part-type="species" reg="culaiensis">culaiensis</tp:taxon-name-part></tp:taxon-name></italic>
                </td><td rowspan="1" colspan="1">China: Shandong: Mt Culai *</td><td rowspan="1" colspan="1">KIZ SD080501</td><td rowspan="1" colspan="1">
                  <ext-link xmlns:xlink="http://www.w3.org/1999/xlink" ext-link-type="gen" xlink:href="KX269190" xlink:type="simple">KX269190</ext-link>
                </td><td rowspan="1" colspan="1">
                  <ext-link xmlns:xlink="http://www.w3.org/1999/xlink" ext-link-type="gen" xlink:href="JF939082" xlink:type="simple">JF939082</ext-link>
                </td></tr><tr><td rowspan="1" colspan="1">
                  <bold>22</bold>
                </td><td rowspan="1" colspan="1">
                  <italic><tp:taxon-name><tp:taxon-name-part taxon-name-part-type="genus" reg="Rana">R.</tp:taxon-name-part> <tp:taxon-name-part taxon-name-part-type="species" reg="culaiensis">culaiensis</tp:taxon-name-part></tp:taxon-name></italic>
                </td><td rowspan="1" colspan="1">China: Shandong: Mt Culai *</td><td rowspan="1" colspan="1">SYNU 08090549</td><td rowspan="1" colspan="1">
                  <ext-link xmlns:xlink="http://www.w3.org/1999/xlink" ext-link-type="gen" xlink:href="MT409006" xlink:type="simple">MT409006</ext-link>
                </td><td rowspan="1" colspan="1">
                  <ext-link xmlns:xlink="http://www.w3.org/1999/xlink" ext-link-type="gen" xlink:href="MT418668" xlink:type="simple">MT418668</ext-link>
                </td></tr><tr><td rowspan="1" colspan="1">
                  <bold>23</bold>
                </td><td rowspan="1" colspan="1">
                  <italic><tp:taxon-name><tp:taxon-name-part taxon-name-part-type="genus" reg="Rana">R.</tp:taxon-name-part> <tp:taxon-name-part taxon-name-part-type="species" reg="culaiensis">culaiensis</tp:taxon-name-part></tp:taxon-name></italic>
                </td><td rowspan="1" colspan="1">China: Jiangxi: Mt Wugong</td><td rowspan="1" colspan="1"><named-content xmlns:xlink="http://www.w3.org/1999/xlink" content-type="dwc:institutional_code" xlink:type="simple">SYS</named-content> a002634</td><td rowspan="1" colspan="1">
                  <ext-link xmlns:xlink="http://www.w3.org/1999/xlink" ext-link-type="gen" xlink:href="MT408966" xlink:type="simple">MT408966</ext-link>
                </td><td rowspan="1" colspan="1">
                  <ext-link xmlns:xlink="http://www.w3.org/1999/xlink" ext-link-type="gen" xlink:href="MT418628" xlink:type="simple">MT418628</ext-link>
                </td></tr><tr><td rowspan="1" colspan="1">
                  <bold>24</bold>
                </td><td rowspan="1" colspan="1">
                  <italic><tp:taxon-name><tp:taxon-name-part taxon-name-part-type="genus" reg="Rana">R.</tp:taxon-name-part> <tp:taxon-name-part taxon-name-part-type="species" reg="culaiensis">culaiensis</tp:taxon-name-part></tp:taxon-name></italic>
                </td><td rowspan="1" colspan="1">China: Jiangxi: Shanggao</td><td rowspan="1" colspan="1"><named-content xmlns:xlink="http://www.w3.org/1999/xlink" content-type="dwc:institutional_code" xlink:type="simple">SYS</named-content> a002641</td><td rowspan="1" colspan="1">
                  <ext-link xmlns:xlink="http://www.w3.org/1999/xlink" ext-link-type="gen" xlink:href="MT408967" xlink:type="simple">MT408967</ext-link>
                </td><td rowspan="1" colspan="1">
                  <ext-link xmlns:xlink="http://www.w3.org/1999/xlink" ext-link-type="gen" xlink:href="MT418629" xlink:type="simple">MT418629</ext-link>
                </td></tr><tr><td rowspan="1" colspan="1">
                  <bold>25</bold>
                </td><td rowspan="1" colspan="1">
                  <italic><tp:taxon-name><tp:taxon-name-part taxon-name-part-type="genus" reg="Rana">R.</tp:taxon-name-part> <tp:taxon-name-part taxon-name-part-type="species" reg="culaiensis">culaiensis</tp:taxon-name-part></tp:taxon-name></italic>
                </td><td rowspan="1" colspan="1">China: Jiangxi: Mt Meiling</td><td rowspan="1" colspan="1"><named-content xmlns:xlink="http://www.w3.org/1999/xlink" content-type="dwc:institutional_code" xlink:type="simple">SYS</named-content> a004239</td><td rowspan="1" colspan="1">
                  <ext-link xmlns:xlink="http://www.w3.org/1999/xlink" ext-link-type="gen" xlink:href="MT408971" xlink:type="simple">MT408971</ext-link>
                </td><td rowspan="1" colspan="1">
                  <ext-link xmlns:xlink="http://www.w3.org/1999/xlink" ext-link-type="gen" xlink:href="MT418633" xlink:type="simple">MT418633</ext-link>
                </td></tr><tr><td rowspan="1" colspan="1">
                  <bold>26</bold>
                </td><td rowspan="1" colspan="1">
                  <italic><tp:taxon-name><tp:taxon-name-part taxon-name-part-type="genus" reg="Rana">R.</tp:taxon-name-part> <tp:taxon-name-part taxon-name-part-type="species" reg="dabieshanensis">dabieshanensis</tp:taxon-name-part></tp:taxon-name></italic>
                </td><td rowspan="1" colspan="1">China: Anhui: Dabie Mountains area *</td><td rowspan="1" colspan="1">AHU 2016R001</td><td rowspan="1" colspan="1">
                  <ext-link xmlns:xlink="http://www.w3.org/1999/xlink" ext-link-type="gen" xlink:href="MF172963" xlink:type="simple">MF172963</ext-link>
                </td><td rowspan="1" colspan="1">/</td></tr><tr><td rowspan="1" colspan="1">
                  <bold>27</bold>
                </td><td rowspan="1" colspan="1">
                  <italic><tp:taxon-name><tp:taxon-name-part taxon-name-part-type="genus" reg="Rana">R.</tp:taxon-name-part> <tp:taxon-name-part taxon-name-part-type="species" reg="dybowskii">dybowskii</tp:taxon-name-part></tp:taxon-name></italic>
                </td><td rowspan="1" colspan="1">Russia: Primorye: Khasanskii</td><td rowspan="1" colspan="1">MSUZP-IVM-1d</td><td rowspan="1" colspan="1">
                  <ext-link xmlns:xlink="http://www.w3.org/1999/xlink" ext-link-type="gen" xlink:href="KX269188" xlink:type="simple">KX269188</ext-link>
                </td><td rowspan="1" colspan="1">/</td></tr><tr><td rowspan="1" colspan="1">
                  <bold>28</bold>
                </td><td rowspan="1" colspan="1">
                  <italic><tp:taxon-name><tp:taxon-name-part taxon-name-part-type="genus" reg="Rana">R.</tp:taxon-name-part> <tp:taxon-name-part taxon-name-part-type="species" reg="dybowskii">dybowskii</tp:taxon-name-part></tp:taxon-name></italic>
                </td><td rowspan="1" colspan="1">China: Jilin: Mt Laoling</td><td rowspan="1" colspan="1">SYNU 11070163</td><td rowspan="1" colspan="1">
                  <ext-link xmlns:xlink="http://www.w3.org/1999/xlink" ext-link-type="gen" xlink:href="MT409005" xlink:type="simple">MT409005</ext-link>
                </td><td rowspan="1" colspan="1">
                  <ext-link xmlns:xlink="http://www.w3.org/1999/xlink" ext-link-type="gen" xlink:href="MT418667" xlink:type="simple">MT418667</ext-link>
                </td></tr><tr><td rowspan="1" colspan="1">
                  <bold>29</bold>
                </td><td rowspan="1" colspan="1">
                  <italic><tp:taxon-name><tp:taxon-name-part taxon-name-part-type="genus" reg="Rana">R.</tp:taxon-name-part> <tp:taxon-name-part taxon-name-part-type="species" reg="hanluica">hanluica</tp:taxon-name-part></tp:taxon-name></italic>
                </td><td rowspan="1" colspan="1">China: Hunan: Mt Yangming *</td><td rowspan="1" colspan="1"><named-content xmlns:xlink="http://www.w3.org/1999/xlink" content-type="dwc:institutional_code" xlink:type="simple">SYS</named-content> a001137</td><td rowspan="1" colspan="1">
                  <ext-link xmlns:xlink="http://www.w3.org/1999/xlink" ext-link-type="gen" xlink:href="MT408956" xlink:type="simple">MT408956</ext-link>
                </td><td rowspan="1" colspan="1">
                  <ext-link xmlns:xlink="http://www.w3.org/1999/xlink" ext-link-type="gen" xlink:href="MT418618" xlink:type="simple">MT418618</ext-link>
                </td></tr><tr><td rowspan="1" colspan="1">
                  <bold>30</bold>
                </td><td rowspan="1" colspan="1">
                  <italic><tp:taxon-name><tp:taxon-name-part taxon-name-part-type="genus" reg="Rana">R.</tp:taxon-name-part> <tp:taxon-name-part taxon-name-part-type="species" reg="hanluica">hanluica</tp:taxon-name-part></tp:taxon-name></italic>
                </td><td rowspan="1" colspan="1">China: Hunan: Mt Bamian</td><td rowspan="1" colspan="1"><named-content xmlns:xlink="http://www.w3.org/1999/xlink" content-type="dwc:institutional_code" xlink:type="simple">SYS</named-content> a004086</td><td rowspan="1" colspan="1">
                  <ext-link xmlns:xlink="http://www.w3.org/1999/xlink" ext-link-type="gen" xlink:href="MT408969" xlink:type="simple">MT408969</ext-link>
                </td><td rowspan="1" colspan="1">
                  <ext-link xmlns:xlink="http://www.w3.org/1999/xlink" ext-link-type="gen" xlink:href="MT418631" xlink:type="simple">MT418631</ext-link>
                </td></tr><tr><td rowspan="1" colspan="1">
                  <bold>31</bold>
                </td><td rowspan="1" colspan="1">
                  <italic><tp:taxon-name><tp:taxon-name-part taxon-name-part-type="genus" reg="Rana">R.</tp:taxon-name-part> <tp:taxon-name-part taxon-name-part-type="species" reg="hanluica">hanluica</tp:taxon-name-part></tp:taxon-name></italic>
                </td><td rowspan="1" colspan="1">China: Hunan: Mt Badagong</td><td rowspan="1" colspan="1"><named-content xmlns:xlink="http://www.w3.org/1999/xlink" content-type="dwc:institutional_code" xlink:type="simple">SYS</named-content> a004298</td><td rowspan="1" colspan="1">
                  <ext-link xmlns:xlink="http://www.w3.org/1999/xlink" ext-link-type="gen" xlink:href="MT408973" xlink:type="simple">MT408973</ext-link>
                </td><td rowspan="1" colspan="1">
                  <ext-link xmlns:xlink="http://www.w3.org/1999/xlink" ext-link-type="gen" xlink:href="MT418635" xlink:type="simple">MT418635</ext-link>
                </td></tr><tr><td rowspan="1" colspan="1">
                  <bold>32</bold>
                </td><td rowspan="1" colspan="1">
                  <italic><tp:taxon-name><tp:taxon-name-part taxon-name-part-type="genus" reg="Rana">R.</tp:taxon-name-part> <tp:taxon-name-part taxon-name-part-type="species" reg="hanluica">hanluica</tp:taxon-name-part></tp:taxon-name></italic>
                </td><td rowspan="1" colspan="1">China: Hunan: Mt Yunshan</td><td rowspan="1" colspan="1"><named-content xmlns:xlink="http://www.w3.org/1999/xlink" content-type="dwc:institutional_code" xlink:type="simple">SYS</named-content> a004359</td><td rowspan="1" colspan="1">
                  <ext-link xmlns:xlink="http://www.w3.org/1999/xlink" ext-link-type="gen" xlink:href="MT408977" xlink:type="simple">MT408977</ext-link>
                </td><td rowspan="1" colspan="1">
                  <ext-link xmlns:xlink="http://www.w3.org/1999/xlink" ext-link-type="gen" xlink:href="MT418639" xlink:type="simple">MT418639</ext-link>
                </td></tr><tr><td rowspan="1" colspan="1">
                  <bold>33</bold>
                </td><td rowspan="1" colspan="1">
                  <italic><tp:taxon-name><tp:taxon-name-part taxon-name-part-type="genus" reg="Rana">R.</tp:taxon-name-part> <tp:taxon-name-part taxon-name-part-type="species" reg="hanluica">hanluica</tp:taxon-name-part></tp:taxon-name></italic>
                </td><td rowspan="1" colspan="1">China: Hunan: Mt Xuefeng</td><td rowspan="1" colspan="1"><named-content xmlns:xlink="http://www.w3.org/1999/xlink" content-type="dwc:institutional_code" xlink:type="simple">SYS</named-content> a007216</td><td rowspan="1" colspan="1">
                  <ext-link xmlns:xlink="http://www.w3.org/1999/xlink" ext-link-type="gen" xlink:href="MT408999" xlink:type="simple">MT408999</ext-link>
                </td><td rowspan="1" colspan="1">
                  <ext-link xmlns:xlink="http://www.w3.org/1999/xlink" ext-link-type="gen" xlink:href="MT418661" xlink:type="simple">MT418661</ext-link>
                </td></tr><tr><td rowspan="1" colspan="1">
                  <bold>34</bold>
                </td><td rowspan="1" colspan="1">
                  <italic><tp:taxon-name><tp:taxon-name-part taxon-name-part-type="genus" reg="Rana">R.</tp:taxon-name-part> <tp:taxon-name-part taxon-name-part-type="species" reg="hanluica">hanluica</tp:taxon-name-part></tp:taxon-name></italic>
                </td><td rowspan="1" colspan="1">China: Hunan: Suining</td><td rowspan="1" colspan="1"><named-content xmlns:xlink="http://www.w3.org/1999/xlink" content-type="dwc:institutional_code" xlink:type="simple">SYS</named-content> a007250</td><td rowspan="1" colspan="1">
                  <ext-link xmlns:xlink="http://www.w3.org/1999/xlink" ext-link-type="gen" xlink:href="MT409000" xlink:type="simple">MT409000</ext-link>
                </td><td rowspan="1" colspan="1">
                  <ext-link xmlns:xlink="http://www.w3.org/1999/xlink" ext-link-type="gen" xlink:href="MT418662" xlink:type="simple">MT418662</ext-link>
                </td></tr><tr><td rowspan="1" colspan="1">
                  <bold>35</bold>
                </td><td rowspan="1" colspan="1">
                  <italic><tp:taxon-name><tp:taxon-name-part taxon-name-part-type="genus" reg="Rana">R.</tp:taxon-name-part> <tp:taxon-name-part taxon-name-part-type="species" reg="hanluica">hanluica</tp:taxon-name-part></tp:taxon-name></italic>
                </td><td rowspan="1" colspan="1">China: Hunan: Mt Shunhuang</td><td rowspan="1" colspan="1"><named-content xmlns:xlink="http://www.w3.org/1999/xlink" content-type="dwc:institutional_code" xlink:type="simple">SYS</named-content> a007259</td><td rowspan="1" colspan="1">
                  <ext-link xmlns:xlink="http://www.w3.org/1999/xlink" ext-link-type="gen" xlink:href="MT409001" xlink:type="simple">MT409001</ext-link>
                </td><td rowspan="1" colspan="1">
                  <ext-link xmlns:xlink="http://www.w3.org/1999/xlink" ext-link-type="gen" xlink:href="MT418663" xlink:type="simple">MT418663</ext-link>
                </td></tr><tr><td rowspan="1" colspan="1">
                  <bold>36</bold>
                </td><td rowspan="1" colspan="1">
                  <italic><tp:taxon-name><tp:taxon-name-part taxon-name-part-type="genus" reg="Rana">R.</tp:taxon-name-part> <tp:taxon-name-part taxon-name-part-type="species" reg="hanluica">hanluica</tp:taxon-name-part></tp:taxon-name></italic>
                </td><td rowspan="1" colspan="1">China: Guizhou: Mt Leigong</td><td rowspan="1" colspan="1"><named-content xmlns:xlink="http://www.w3.org/1999/xlink" content-type="dwc:institutional_code" xlink:type="simple">SYS</named-content> a002233</td><td rowspan="1" colspan="1">
                  <ext-link xmlns:xlink="http://www.w3.org/1999/xlink" ext-link-type="gen" xlink:href="MT408959" xlink:type="simple">MT408959</ext-link>
                </td><td rowspan="1" colspan="1">
                  <ext-link xmlns:xlink="http://www.w3.org/1999/xlink" ext-link-type="gen" xlink:href="MT418621" xlink:type="simple">MT418621</ext-link>
                </td></tr><tr><td rowspan="1" colspan="1">
                  <bold>37</bold>
                </td><td rowspan="1" colspan="1">
                  <italic><tp:taxon-name><tp:taxon-name-part taxon-name-part-type="genus" reg="Rana">R.</tp:taxon-name-part> <tp:taxon-name-part taxon-name-part-type="species" reg="hanluica">hanluica</tp:taxon-name-part></tp:taxon-name></italic>
                </td><td rowspan="1" colspan="1">China: Guizhou: Mt Fanjing</td><td rowspan="1" colspan="1"><named-content xmlns:xlink="http://www.w3.org/1999/xlink" content-type="dwc:institutional_code" xlink:type="simple">SYS</named-content> a004346</td><td rowspan="1" colspan="1">
                  <ext-link xmlns:xlink="http://www.w3.org/1999/xlink" ext-link-type="gen" xlink:href="MT408976" xlink:type="simple">MT408976</ext-link>
                </td><td rowspan="1" colspan="1">
                  <ext-link xmlns:xlink="http://www.w3.org/1999/xlink" ext-link-type="gen" xlink:href="MT418638" xlink:type="simple">MT418638</ext-link>
                </td></tr><tr><td rowspan="1" colspan="1">
                  <bold>38</bold>
                </td><td rowspan="1" colspan="1">
                  <italic><tp:taxon-name><tp:taxon-name-part taxon-name-part-type="genus" reg="Rana">R.</tp:taxon-name-part> <tp:taxon-name-part taxon-name-part-type="species" reg="hanluica">hanluica</tp:taxon-name-part></tp:taxon-name></italic>
                </td><td rowspan="1" colspan="1">China: Jiangxi: Mt Jinggang</td><td rowspan="1" colspan="1"><named-content xmlns:xlink="http://www.w3.org/1999/xlink" content-type="dwc:institutional_code" xlink:type="simple">SYS</named-content> a004033</td><td rowspan="1" colspan="1">
                  <ext-link xmlns:xlink="http://www.w3.org/1999/xlink" ext-link-type="gen" xlink:href="MT408968" xlink:type="simple">MT408968</ext-link>
                </td><td rowspan="1" colspan="1">
                  <ext-link xmlns:xlink="http://www.w3.org/1999/xlink" ext-link-type="gen" xlink:href="MT418630" xlink:type="simple">MT418630</ext-link>
                </td></tr><tr><td rowspan="1" colspan="1">
                  <bold>39</bold>
                </td><td rowspan="1" colspan="1">
                  <italic><tp:taxon-name><tp:taxon-name-part taxon-name-part-type="genus" reg="Rana">R.</tp:taxon-name-part> <tp:taxon-name-part taxon-name-part-type="species" reg="hanluica">hanluica</tp:taxon-name-part></tp:taxon-name></italic>
                </td><td rowspan="1" colspan="1">China: Jiangxi: Mt Qiyun</td><td rowspan="1" colspan="1"><named-content xmlns:xlink="http://www.w3.org/1999/xlink" content-type="dwc:institutional_code" xlink:type="simple">SYS</named-content> a004087</td><td rowspan="1" colspan="1">
                  <ext-link xmlns:xlink="http://www.w3.org/1999/xlink" ext-link-type="gen" xlink:href="MT408970" xlink:type="simple">MT408970</ext-link>
                </td><td rowspan="1" colspan="1">
                  <ext-link xmlns:xlink="http://www.w3.org/1999/xlink" ext-link-type="gen" xlink:href="MT418632" xlink:type="simple">MT418632</ext-link>
                </td></tr><tr><td rowspan="1" colspan="1">
                  <bold>40</bold>
                </td><td rowspan="1" colspan="1">
                  <italic><tp:taxon-name><tp:taxon-name-part taxon-name-part-type="genus" reg="Rana">R.</tp:taxon-name-part> <tp:taxon-name-part taxon-name-part-type="species" reg="hanluica">hanluica</tp:taxon-name-part></tp:taxon-name></italic>
                </td><td rowspan="1" colspan="1">China: Guangxi: Longsheng</td><td rowspan="1" colspan="1"><named-content xmlns:xlink="http://www.w3.org/1999/xlink" content-type="dwc:institutional_code" xlink:type="simple">SYS</named-content> a002286</td><td rowspan="1" colspan="1">
                  <ext-link xmlns:xlink="http://www.w3.org/1999/xlink" ext-link-type="gen" xlink:href="MT408960" xlink:type="simple">MT408960</ext-link>
                </td><td rowspan="1" colspan="1">
                  <ext-link xmlns:xlink="http://www.w3.org/1999/xlink" ext-link-type="gen" xlink:href="MT418622" xlink:type="simple">MT418622</ext-link>
                </td></tr><tr><td rowspan="1" colspan="1">
                  <bold>41</bold>
                </td><td rowspan="1" colspan="1">
                  <italic><tp:taxon-name><tp:taxon-name-part taxon-name-part-type="genus" reg="Rana">R.</tp:taxon-name-part> <tp:taxon-name-part taxon-name-part-type="species" reg="hanluica">hanluica</tp:taxon-name-part></tp:taxon-name></italic>
                </td><td rowspan="1" colspan="1">China: Guangxi: Mt Dupangling</td><td rowspan="1" colspan="1"><named-content xmlns:xlink="http://www.w3.org/1999/xlink" content-type="dwc:institutional_code" xlink:type="simple">SYS</named-content> a005087</td><td rowspan="1" colspan="1">
                  <ext-link xmlns:xlink="http://www.w3.org/1999/xlink" ext-link-type="gen" xlink:href="MT408980" xlink:type="simple">MT408980</ext-link>
                </td><td rowspan="1" colspan="1">
                  <ext-link xmlns:xlink="http://www.w3.org/1999/xlink" ext-link-type="gen" xlink:href="MT418642" xlink:type="simple">MT418642</ext-link>
                </td></tr><tr><td rowspan="1" colspan="1">
                  <bold>42</bold>
                </td><td rowspan="1" colspan="1">
                  <italic><tp:taxon-name><tp:taxon-name-part taxon-name-part-type="genus" reg="Rana">R.</tp:taxon-name-part> <tp:taxon-name-part taxon-name-part-type="species" reg="hanluica">hanluica</tp:taxon-name-part></tp:taxon-name></italic>
                </td><td rowspan="1" colspan="1">China: Guangdong: Renhua</td><td rowspan="1" colspan="1"><named-content xmlns:xlink="http://www.w3.org/1999/xlink" content-type="dwc:institutional_code" xlink:type="simple">SYS</named-content> a007100</td><td rowspan="1" colspan="1">
                  <ext-link xmlns:xlink="http://www.w3.org/1999/xlink" ext-link-type="gen" xlink:href="MT408998" xlink:type="simple">MT408998</ext-link>
                </td><td rowspan="1" colspan="1">
                  <ext-link xmlns:xlink="http://www.w3.org/1999/xlink" ext-link-type="gen" xlink:href="MT418660" xlink:type="simple">MT418660</ext-link>
                </td></tr><tr><td rowspan="1" colspan="1">
                  <bold>43</bold>
                </td><td rowspan="1" colspan="1">
                  <italic><tp:taxon-name><tp:taxon-name-part taxon-name-part-type="genus" reg="Rana">R.</tp:taxon-name-part> <tp:taxon-name-part taxon-name-part-type="species" reg="huanrenensis">huanrenensis</tp:taxon-name-part></tp:taxon-name></italic>
                </td><td rowspan="1" colspan="1">China: Liaoning: Huanren *</td><td rowspan="1" colspan="1">SYNU 07040035</td><td rowspan="1" colspan="1">
                  <ext-link xmlns:xlink="http://www.w3.org/1999/xlink" ext-link-type="gen" xlink:href="KF204642" xlink:type="simple">KF204642</ext-link>
                </td><td rowspan="1" colspan="1">
                  <ext-link xmlns:xlink="http://www.w3.org/1999/xlink" ext-link-type="gen" xlink:href="KX139725" xlink:type="simple">KX139725</ext-link>
                </td></tr><tr><td rowspan="1" colspan="1">
                  <bold>44</bold>
                </td><td rowspan="1" colspan="1">
                  <italic><tp:taxon-name><tp:taxon-name-part taxon-name-part-type="genus" reg="Rana">R.</tp:taxon-name-part> <tp:taxon-name-part taxon-name-part-type="species" reg="huanrenensis">huanrenensis</tp:taxon-name-part></tp:taxon-name></italic>
                </td><td rowspan="1" colspan="1">China: Liaoning: Huanren *</td><td rowspan="1" colspan="1">y-d20130058</td><td rowspan="1" colspan="1">
                  <ext-link xmlns:xlink="http://www.w3.org/1999/xlink" ext-link-type="gen" xlink:href="KT588071" xlink:type="simple">KT588071</ext-link>
                </td><td rowspan="1" colspan="1">
                  <ext-link xmlns:xlink="http://www.w3.org/1999/xlink" ext-link-type="gen" xlink:href="KT588071" xlink:type="simple">KT588071</ext-link>
                </td></tr><tr><td rowspan="1" colspan="1">
                  <bold>45</bold>
                </td><td rowspan="1" colspan="1">
                  <italic><tp:taxon-name><tp:taxon-name-part taxon-name-part-type="genus" reg="Rana">R.</tp:taxon-name-part> <tp:taxon-name-part taxon-name-part-type="species" reg="japonica">japonica</tp:taxon-name-part></tp:taxon-name></italic>
                </td><td rowspan="1" colspan="1">Japan: Isumi-shi: Chiba Prefecture</td><td rowspan="1" colspan="1">KIZ YPX11775</td><td rowspan="1" colspan="1">
                  <ext-link xmlns:xlink="http://www.w3.org/1999/xlink" ext-link-type="gen" xlink:href="KX269220" xlink:type="simple">KX269220</ext-link>
                </td><td rowspan="1" colspan="1">
                  <ext-link xmlns:xlink="http://www.w3.org/1999/xlink" ext-link-type="gen" xlink:href="JF939101" xlink:type="simple">JF939101</ext-link>
                </td></tr><tr><td rowspan="1" colspan="1">
                  <bold>46</bold>
                </td><td rowspan="1" colspan="1">
                  <italic><tp:taxon-name><tp:taxon-name-part taxon-name-part-type="genus" reg="Rana">R.</tp:taxon-name-part> <tp:taxon-name-part taxon-name-part-type="species" reg="japonica">japonica</tp:taxon-name-part></tp:taxon-name></italic>
                </td><td rowspan="1" colspan="1">Japan: Isumi-shi: Chiba Prefecture</td><td rowspan="1" colspan="1">NNRj</td><td rowspan="1" colspan="1">
                  <ext-link xmlns:xlink="http://www.w3.org/1999/xlink" ext-link-type="gen" xlink:href="AB728192" xlink:type="simple">AB728192</ext-link>
                </td><td rowspan="1" colspan="1">/</td></tr><tr><td rowspan="1" colspan="1">
                  <bold>47</bold>
                </td><td rowspan="1" colspan="1">
                  <italic><tp:taxon-name><tp:taxon-name-part taxon-name-part-type="genus" reg="Rana">R.</tp:taxon-name-part> <tp:taxon-name-part taxon-name-part-type="species" reg="jiemuxiensis">jiemuxiensis</tp:taxon-name-part></tp:taxon-name></italic>
                </td><td rowspan="1" colspan="1">China: Hunan: Jiemuxi *</td><td rowspan="1" colspan="1"><named-content xmlns:xlink="http://www.w3.org/1999/xlink" content-type="dwc:institutional_code" xlink:type="simple">SYS</named-content> a004318</td><td rowspan="1" colspan="1">
                  <ext-link xmlns:xlink="http://www.w3.org/1999/xlink" ext-link-type="gen" xlink:href="MT408975" xlink:type="simple">MT408975</ext-link>
                </td><td rowspan="1" colspan="1">
                  <ext-link xmlns:xlink="http://www.w3.org/1999/xlink" ext-link-type="gen" xlink:href="MT418637" xlink:type="simple">MT418637</ext-link>
                </td></tr><tr><td rowspan="1" colspan="1">
                  <bold>48</bold>
                </td><td rowspan="1" colspan="1">
                  <italic><tp:taxon-name><tp:taxon-name-part taxon-name-part-type="genus" reg="Rana">R.</tp:taxon-name-part> <tp:taxon-name-part taxon-name-part-type="species" reg="jiemuxiensis">jiemuxiensis</tp:taxon-name-part></tp:taxon-name></italic>
                </td><td rowspan="1" colspan="1">China: Hunan: Jiemuxi *</td><td rowspan="1" colspan="1"><named-content xmlns:xlink="http://www.w3.org/1999/xlink" content-type="dwc:institutional_code" xlink:type="simple">SYS</named-content> a004319</td><td rowspan="1" colspan="1">
                  <ext-link xmlns:xlink="http://www.w3.org/1999/xlink" ext-link-type="gen" xlink:href="MT409008" xlink:type="simple">MT409008</ext-link>
                </td><td rowspan="1" colspan="1">
                  <ext-link xmlns:xlink="http://www.w3.org/1999/xlink" ext-link-type="gen" xlink:href="MT418670" xlink:type="simple">MT418670</ext-link>
                </td></tr><tr><td rowspan="1" colspan="1">
                  <bold>49</bold>
                </td><td rowspan="1" colspan="1">
                  <italic><tp:taxon-name><tp:taxon-name-part taxon-name-part-type="genus" reg="Rana">R.</tp:taxon-name-part> <tp:taxon-name-part taxon-name-part-type="species" reg="johnsi">johnsi</tp:taxon-name-part></tp:taxon-name></italic>
                </td><td rowspan="1" colspan="1">Vietnam: Lam Dong: Loc Bao</td><td rowspan="1" colspan="1">ABV 00203</td><td rowspan="1" colspan="1">
                  <ext-link xmlns:xlink="http://www.w3.org/1999/xlink" ext-link-type="gen" xlink:href="KX269182" xlink:type="simple">KX269182</ext-link>
                </td><td rowspan="1" colspan="1">/</td></tr><tr><td rowspan="1" colspan="1">
                  <bold>50</bold>
                </td><td rowspan="1" colspan="1">
                  <italic><tp:taxon-name><tp:taxon-name-part taxon-name-part-type="genus" reg="Rana">R.</tp:taxon-name-part> <tp:taxon-name-part taxon-name-part-type="species" reg="kukunoris">kukunoris</tp:taxon-name-part></tp:taxon-name></italic>
                </td><td rowspan="1" colspan="1">China: Qinghai: Qinghai Lake *</td><td rowspan="1" colspan="1">KIZ CJ06102001</td><td rowspan="1" colspan="1">
                  <ext-link xmlns:xlink="http://www.w3.org/1999/xlink" ext-link-type="gen" xlink:href="KX269185" xlink:type="simple">KX269185</ext-link>
                </td><td rowspan="1" colspan="1">
                  <ext-link xmlns:xlink="http://www.w3.org/1999/xlink" ext-link-type="gen" xlink:href="JF939073" xlink:type="simple">JF939073</ext-link>
                </td></tr><tr><td rowspan="1" colspan="1">
                  <bold>51</bold>
                </td><td rowspan="1" colspan="1">
                  <italic><tp:taxon-name><tp:taxon-name-part taxon-name-part-type="genus" reg="Rana">R.</tp:taxon-name-part> <tp:taxon-name-part taxon-name-part-type="species" reg="kukunoris">kukunoris</tp:taxon-name-part></tp:taxon-name></italic>
                </td><td rowspan="1" colspan="1">China: Sichuan: Hongyuan</td><td rowspan="1" colspan="1"><named-content xmlns:xlink="http://www.w3.org/1999/xlink" content-type="dwc:institutional_code" xlink:type="simple">SYS</named-content> a006652</td><td rowspan="1" colspan="1">
                  <ext-link xmlns:xlink="http://www.w3.org/1999/xlink" ext-link-type="gen" xlink:href="MT409009" xlink:type="simple">MT409009</ext-link>
                </td><td rowspan="1" colspan="1">
                  <ext-link xmlns:xlink="http://www.w3.org/1999/xlink" ext-link-type="gen" xlink:href="MT418671" xlink:type="simple">MT418671</ext-link>
                </td></tr><tr><td rowspan="1" colspan="1">
                  <bold>52</bold>
                </td><td rowspan="1" colspan="1">
                  <italic><tp:taxon-name><tp:taxon-name-part taxon-name-part-type="genus" reg="Rana">R.</tp:taxon-name-part> <tp:taxon-name-part taxon-name-part-type="species" reg="kukunoris">kukunoris</tp:taxon-name-part></tp:taxon-name></italic>
                </td><td rowspan="1" colspan="1">China: Sichuan: Hongyuan</td><td rowspan="1" colspan="1"><named-content xmlns:xlink="http://www.w3.org/1999/xlink" content-type="dwc:institutional_code" xlink:type="simple">SYS</named-content> a006653</td><td rowspan="1" colspan="1">
                  <ext-link xmlns:xlink="http://www.w3.org/1999/xlink" ext-link-type="gen" xlink:href="MT408993" xlink:type="simple">MT408993</ext-link>
                </td><td rowspan="1" colspan="1">
                  <ext-link xmlns:xlink="http://www.w3.org/1999/xlink" ext-link-type="gen" xlink:href="MT418655" xlink:type="simple">MT418655</ext-link>
                </td></tr><tr><td rowspan="1" colspan="1">
                  <bold>53</bold>
                </td><td rowspan="1" colspan="1">
                  <italic><tp:taxon-name><tp:taxon-name-part taxon-name-part-type="genus" reg="Rana">R.</tp:taxon-name-part> <tp:taxon-name-part taxon-name-part-type="species" reg="longicrus">longicrus</tp:taxon-name-part></tp:taxon-name></italic>
                </td><td rowspan="1" colspan="1">China: Taiwan:Taipei *</td><td rowspan="1" colspan="1">Not given</td><td rowspan="1" colspan="1">
                  <ext-link xmlns:xlink="http://www.w3.org/1999/xlink" ext-link-type="gen" xlink:href="AB058881" xlink:type="simple">AB058881</ext-link>
                </td><td rowspan="1" colspan="1">/</td></tr><tr><td rowspan="1" colspan="1">
                  <bold>54</bold>
                </td><td rowspan="1" colspan="1">
                  <italic><tp:taxon-name><tp:taxon-name-part taxon-name-part-type="genus" reg="Rana">R.</tp:taxon-name-part> <tp:taxon-name-part taxon-name-part-type="species" reg="longicrus">longicrus</tp:taxon-name-part></tp:taxon-name></italic>
                </td><td rowspan="1" colspan="1">China: Taiwan: Miaoli: Xiangtianhu</td><td rowspan="1" colspan="1">NMNS 15022</td><td rowspan="1" colspan="1">
                  <ext-link xmlns:xlink="http://www.w3.org/1999/xlink" ext-link-type="gen" xlink:href="KX269189" xlink:type="simple">KX269189</ext-link>
                </td><td rowspan="1" colspan="1">/</td></tr><tr><td rowspan="1" colspan="1">
                  <bold>55</bold>
                </td><td rowspan="1" colspan="1">
                  <italic><tp:taxon-name><tp:taxon-name-part taxon-name-part-type="genus" reg="Rana">R.</tp:taxon-name-part> <tp:taxon-name-part taxon-name-part-type="species" reg="longicrus">longicrus</tp:taxon-name-part></tp:taxon-name></italic>
                </td><td rowspan="1" colspan="1">China: Fujian: Mt Yashu</td><td rowspan="1" colspan="1"><named-content xmlns:xlink="http://www.w3.org/1999/xlink" content-type="dwc:institutional_code" xlink:type="simple">SYS</named-content> a005905</td><td rowspan="1" colspan="1">
                  <ext-link xmlns:xlink="http://www.w3.org/1999/xlink" ext-link-type="gen" xlink:href="MT408987" xlink:type="simple">MT408987</ext-link>
                </td><td rowspan="1" colspan="1">
                  <ext-link xmlns:xlink="http://www.w3.org/1999/xlink" ext-link-type="gen" xlink:href="MT418649" xlink:type="simple">MT418649</ext-link>
                </td></tr><tr><td rowspan="1" colspan="1">
                  <bold>56</bold>
                </td><td rowspan="1" colspan="1">
                  <italic><tp:taxon-name><tp:taxon-name-part taxon-name-part-type="genus" reg="Rana">R.</tp:taxon-name-part> <tp:taxon-name-part taxon-name-part-type="species" reg="longicrus">longicrus</tp:taxon-name-part></tp:taxon-name></italic>
                </td><td rowspan="1" colspan="1">China: Jiangxi: Mt Magu</td><td rowspan="1" colspan="1"><named-content xmlns:xlink="http://www.w3.org/1999/xlink" content-type="dwc:institutional_code" xlink:type="simple">SYS</named-content> a007038</td><td rowspan="1" colspan="1">
                  <ext-link xmlns:xlink="http://www.w3.org/1999/xlink" ext-link-type="gen" xlink:href="MT408996" xlink:type="simple">MT408996</ext-link>
                </td><td rowspan="1" colspan="1">
                  <ext-link xmlns:xlink="http://www.w3.org/1999/xlink" ext-link-type="gen" xlink:href="MT418658" xlink:type="simple">MT418658</ext-link>
                </td></tr><tr><td rowspan="1" colspan="1">
                  <bold>57</bold>
                </td><td rowspan="1" colspan="1">
                  <italic><tp:taxon-name><tp:taxon-name-part taxon-name-part-type="genus" reg="Rana">R.</tp:taxon-name-part> <tp:taxon-name-part taxon-name-part-type="species" reg="longicrus">longicrus</tp:taxon-name-part></tp:taxon-name></italic>
                </td><td rowspan="1" colspan="1">China: Jiangxi: Mt Qiyun</td><td rowspan="1" colspan="1"><named-content xmlns:xlink="http://www.w3.org/1999/xlink" content-type="dwc:institutional_code" xlink:type="simple">SYS</named-content> a002355</td><td rowspan="1" colspan="1">
                  <ext-link xmlns:xlink="http://www.w3.org/1999/xlink" ext-link-type="gen" xlink:href="MT408961" xlink:type="simple">MT408961</ext-link>
                </td><td rowspan="1" colspan="1">
                  <ext-link xmlns:xlink="http://www.w3.org/1999/xlink" ext-link-type="gen" xlink:href="MT418623" xlink:type="simple">MT418623</ext-link>
                </td></tr><tr><td rowspan="1" colspan="1">
                  <bold>58</bold>
                </td><td rowspan="1" colspan="1">
                  <italic><tp:taxon-name><tp:taxon-name-part taxon-name-part-type="genus" reg="Rana">R.</tp:taxon-name-part> <tp:taxon-name-part taxon-name-part-type="species" reg="longicrus">longicrus</tp:taxon-name-part></tp:taxon-name></italic>
                </td><td rowspan="1" colspan="1">China: Jiangxi: Mt Jiulian</td><td rowspan="1" colspan="1"><named-content xmlns:xlink="http://www.w3.org/1999/xlink" content-type="dwc:institutional_code" xlink:type="simple">SYS</named-content> a004487</td><td rowspan="1" colspan="1">
                  <ext-link xmlns:xlink="http://www.w3.org/1999/xlink" ext-link-type="gen" xlink:href="MT408978" xlink:type="simple">MT408978</ext-link>
                </td><td rowspan="1" colspan="1">
                  <ext-link xmlns:xlink="http://www.w3.org/1999/xlink" ext-link-type="gen" xlink:href="MT418640" xlink:type="simple">MT418640</ext-link>
                </td></tr><tr><td rowspan="1" colspan="1">
                  <bold>59</bold>
                </td><td rowspan="1" colspan="1">
                  <italic><tp:taxon-name><tp:taxon-name-part taxon-name-part-type="genus" reg="Rana">R.</tp:taxon-name-part> <tp:taxon-name-part taxon-name-part-type="species" reg="longicrus">longicrus</tp:taxon-name-part></tp:taxon-name></italic>
                </td><td rowspan="1" colspan="1">China: Jiangxi: Mt Sanbai</td><td rowspan="1" colspan="1"><named-content xmlns:xlink="http://www.w3.org/1999/xlink" content-type="dwc:institutional_code" xlink:type="simple">SYS</named-content> a005892</td><td rowspan="1" colspan="1">
                  <ext-link xmlns:xlink="http://www.w3.org/1999/xlink" ext-link-type="gen" xlink:href="MT408986" xlink:type="simple">MT408986</ext-link>
                </td><td rowspan="1" colspan="1">
                  <ext-link xmlns:xlink="http://www.w3.org/1999/xlink" ext-link-type="gen" xlink:href="MT418648" xlink:type="simple">MT418648</ext-link>
                </td></tr><tr><td rowspan="1" colspan="1">
                  <bold>60</bold>
                </td><td rowspan="1" colspan="1">
                  <italic><tp:taxon-name><tp:taxon-name-part taxon-name-part-type="genus" reg="Rana">R.</tp:taxon-name-part> <tp:taxon-name-part taxon-name-part-type="species" reg="longicrus">longicrus</tp:taxon-name-part></tp:taxon-name></italic>
                </td><td rowspan="1" colspan="1">China: Jiangxi: Suichuan</td><td rowspan="1" colspan="1"><named-content xmlns:xlink="http://www.w3.org/1999/xlink" content-type="dwc:institutional_code" xlink:type="simple">SYS</named-content> a007097</td><td rowspan="1" colspan="1">
                  <ext-link xmlns:xlink="http://www.w3.org/1999/xlink" ext-link-type="gen" xlink:href="MT408997" xlink:type="simple">MT408997</ext-link>
                </td><td rowspan="1" colspan="1">
                  <ext-link xmlns:xlink="http://www.w3.org/1999/xlink" ext-link-type="gen" xlink:href="MT418659" xlink:type="simple">MT418659</ext-link>
                </td></tr><tr><td rowspan="1" colspan="1">
                  <bold>61</bold>
                </td><td rowspan="1" colspan="1">
                  <italic><tp:taxon-name><tp:taxon-name-part taxon-name-part-type="genus" reg="Rana">R.</tp:taxon-name-part> <tp:taxon-name-part taxon-name-part-type="species" reg="longicrus">longicrus</tp:taxon-name-part></tp:taxon-name></italic>
                </td><td rowspan="1" colspan="1">China: Guangdong: Renhua</td><td rowspan="1" colspan="1"><named-content xmlns:xlink="http://www.w3.org/1999/xlink" content-type="dwc:institutional_code" xlink:type="simple">SYS</named-content> a000735</td><td rowspan="1" colspan="1">
                  <ext-link xmlns:xlink="http://www.w3.org/1999/xlink" ext-link-type="gen" xlink:href="MT408954" xlink:type="simple">MT408954</ext-link>
                </td><td rowspan="1" colspan="1">
                  <ext-link xmlns:xlink="http://www.w3.org/1999/xlink" ext-link-type="gen" xlink:href="MT418616" xlink:type="simple">MT418616</ext-link>
                </td></tr><tr><td rowspan="1" colspan="1">
                  <bold>62</bold>
                </td><td rowspan="1" colspan="1">
                  <italic><tp:taxon-name><tp:taxon-name-part taxon-name-part-type="genus" reg="Rana">R.</tp:taxon-name-part> <tp:taxon-name-part taxon-name-part-type="species" reg="longicrus">longicrus</tp:taxon-name-part></tp:taxon-name></italic>
                </td><td rowspan="1" colspan="1">China: Guangdong: Mt Nankun</td><td rowspan="1" colspan="1"><named-content xmlns:xlink="http://www.w3.org/1999/xlink" content-type="dwc:institutional_code" xlink:type="simple">SYS</named-content> a000754</td><td rowspan="1" colspan="1">
                  <ext-link xmlns:xlink="http://www.w3.org/1999/xlink" ext-link-type="gen" xlink:href="MT408955" xlink:type="simple">MT408955</ext-link>
                </td><td rowspan="1" colspan="1">
                  <ext-link xmlns:xlink="http://www.w3.org/1999/xlink" ext-link-type="gen" xlink:href="MT418617" xlink:type="simple">MT418617</ext-link>
                </td></tr><tr><td rowspan="1" colspan="1">
                  <bold>63</bold>
                </td><td rowspan="1" colspan="1">
                  <italic><tp:taxon-name><tp:taxon-name-part taxon-name-part-type="genus" reg="Rana">R.</tp:taxon-name-part> <tp:taxon-name-part taxon-name-part-type="species" reg="longicrus">longicrus</tp:taxon-name-part></tp:taxon-name></italic>
                </td><td rowspan="1" colspan="1">China: Guangdong: Pu’ning</td><td rowspan="1" colspan="1"><named-content xmlns:xlink="http://www.w3.org/1999/xlink" content-type="dwc:institutional_code" xlink:type="simple">SYS</named-content> a004605</td><td rowspan="1" colspan="1">
                  <ext-link xmlns:xlink="http://www.w3.org/1999/xlink" ext-link-type="gen" xlink:href="MT408979" xlink:type="simple">MT408979</ext-link>
                </td><td rowspan="1" colspan="1">
                  <ext-link xmlns:xlink="http://www.w3.org/1999/xlink" ext-link-type="gen" xlink:href="MT418641" xlink:type="simple">MT418641</ext-link>
                </td></tr><tr><td rowspan="1" colspan="1">
                  <bold>64</bold>
                </td><td rowspan="1" colspan="1">
                  <italic><tp:taxon-name><tp:taxon-name-part taxon-name-part-type="genus" reg="Rana">R.</tp:taxon-name-part> <tp:taxon-name-part taxon-name-part-type="species" reg="longicrus">longicrus</tp:taxon-name-part></tp:taxon-name></italic>
                </td><td rowspan="1" colspan="1">China: Guangdong: Mt Tonggu</td><td rowspan="1" colspan="1"><named-content xmlns:xlink="http://www.w3.org/1999/xlink" content-type="dwc:institutional_code" xlink:type="simple">SYS</named-content> a005218</td><td rowspan="1" colspan="1">
                  <ext-link xmlns:xlink="http://www.w3.org/1999/xlink" ext-link-type="gen" xlink:href="MT408981" xlink:type="simple">MT408981</ext-link>
                </td><td rowspan="1" colspan="1">
                  <ext-link xmlns:xlink="http://www.w3.org/1999/xlink" ext-link-type="gen" xlink:href="MT418643" xlink:type="simple">MT418643</ext-link>
                </td></tr><tr><td rowspan="1" colspan="1">
                  <bold>65</bold>
                </td><td rowspan="1" colspan="1">
                  <italic><tp:taxon-name><tp:taxon-name-part taxon-name-part-type="genus" reg="Rana">R.</tp:taxon-name-part> <tp:taxon-name-part taxon-name-part-type="species" reg="longicrus">longicrus</tp:taxon-name-part></tp:taxon-name></italic>
                </td><td rowspan="1" colspan="1">China: Guangdong: Yingde</td><td rowspan="1" colspan="1"><named-content xmlns:xlink="http://www.w3.org/1999/xlink" content-type="dwc:institutional_code" xlink:type="simple">SYS</named-content> a007519</td><td rowspan="1" colspan="1">
                  <ext-link xmlns:xlink="http://www.w3.org/1999/xlink" ext-link-type="gen" xlink:href="MT409003" xlink:type="simple">MT409003</ext-link>
                </td><td rowspan="1" colspan="1">
                  <ext-link xmlns:xlink="http://www.w3.org/1999/xlink" ext-link-type="gen" xlink:href="MT418665" xlink:type="simple">MT418665</ext-link>
                </td></tr><tr><td rowspan="1" colspan="1">
                  <bold>66</bold>
                </td><td rowspan="1" colspan="1">
                  <italic><tp:taxon-name><tp:taxon-name-part taxon-name-part-type="genus" reg="Rana">R.</tp:taxon-name-part> <tp:taxon-name-part taxon-name-part-type="species" reg="maoershanensis">maoershanensis</tp:taxon-name-part></tp:taxon-name></italic>
                </td><td rowspan="1" colspan="1">China: Guangxi: Mt Maoershan *</td><td rowspan="1" colspan="1">SYNU 08030061</td><td rowspan="1" colspan="1">
                  <ext-link xmlns:xlink="http://www.w3.org/1999/xlink" ext-link-type="gen" xlink:href="HQ228162" xlink:type="simple">HQ228162</ext-link>
                </td><td rowspan="1" colspan="1">/</td></tr><tr><td rowspan="1" colspan="1">
                  <bold>67</bold>
                </td><td rowspan="1" colspan="1">
                  <italic><tp:taxon-name><tp:taxon-name-part taxon-name-part-type="genus" reg="Rana">R.</tp:taxon-name-part> <tp:taxon-name-part taxon-name-part-type="species" reg="maoershanensis">maoershanensis</tp:taxon-name-part></tp:taxon-name></italic>
                </td><td rowspan="1" colspan="1">China: Guangxi: Mt Maoershan *</td><td rowspan="1" colspan="1">SYNU 08030062</td><td rowspan="1" colspan="1">
                  <ext-link xmlns:xlink="http://www.w3.org/1999/xlink" ext-link-type="gen" xlink:href="HQ228163" xlink:type="simple">HQ228163</ext-link>
                </td><td rowspan="1" colspan="1">/</td></tr><tr><td rowspan="1" colspan="1">
                  <bold>68</bold>
                </td><td rowspan="1" colspan="1">
                  <italic><tp:taxon-name><tp:taxon-name-part taxon-name-part-type="genus" reg="Rana">R.</tp:taxon-name-part> <tp:taxon-name-part taxon-name-part-type="species" reg="luanchuanensis">luanchuanensis</tp:taxon-name-part></tp:taxon-name></italic>
                </td><td rowspan="1" colspan="1">China: Henan: Luanchuan *</td><td rowspan="1" colspan="1">KIZ 047452</td><td rowspan="1" colspan="1">/</td><td rowspan="1" colspan="1">
                  <ext-link xmlns:xlink="http://www.w3.org/1999/xlink" ext-link-type="gen" xlink:href="MF149923" xlink:type="simple">MF149923</ext-link>
                </td></tr><tr><td rowspan="1" colspan="1">
                  <bold>69</bold>
                </td><td rowspan="1" colspan="1">
                  <italic><tp:taxon-name><tp:taxon-name-part taxon-name-part-type="genus" reg="Rana">R.</tp:taxon-name-part> <tp:taxon-name-part taxon-name-part-type="species" reg="luanchuanensis">luanchuanensis</tp:taxon-name-part></tp:taxon-name></italic>
                </td><td rowspan="1" colspan="1">China: Henan: Luanchuan *</td><td rowspan="1" colspan="1">KIZ 047393</td><td rowspan="1" colspan="1">/</td><td rowspan="1" colspan="1">
                  <ext-link xmlns:xlink="http://www.w3.org/1999/xlink" ext-link-type="gen" xlink:href="MF149924" xlink:type="simple">MF149924</ext-link>
                </td></tr><tr><td rowspan="1" colspan="1">
                  <bold>70</bold>
                </td><td rowspan="1" colspan="1">
                  <italic><tp:taxon-name><tp:taxon-name-part taxon-name-part-type="genus" reg="Rana">R.</tp:taxon-name-part> <tp:taxon-name-part taxon-name-part-type="species" reg="omeimontis">omeimontis</tp:taxon-name-part></tp:taxon-name></italic>
                </td><td rowspan="1" colspan="1">China: Sichuan: Mt Emei *</td><td rowspan="1" colspan="1"><named-content xmlns:xlink="http://www.w3.org/1999/xlink" content-type="dwc:institutional_code" xlink:type="simple">SYS</named-content> a005304</td><td rowspan="1" colspan="1">
                  <ext-link xmlns:xlink="http://www.w3.org/1999/xlink" ext-link-type="gen" xlink:href="MT408982" xlink:type="simple">MT408982</ext-link>
                </td><td rowspan="1" colspan="1">
                  <ext-link xmlns:xlink="http://www.w3.org/1999/xlink" ext-link-type="gen" xlink:href="MT418644" xlink:type="simple">MT418644</ext-link>
                </td></tr><tr><td rowspan="1" colspan="1">
                  <bold>71</bold>
                </td><td rowspan="1" colspan="1">
                  <italic><tp:taxon-name><tp:taxon-name-part taxon-name-part-type="genus" reg="Rana">R.</tp:taxon-name-part> <tp:taxon-name-part taxon-name-part-type="species" reg="omeimontis">omeimontis</tp:taxon-name-part></tp:taxon-name></italic>
                </td><td rowspan="1" colspan="1">China: Sichuan: Mt Emei *</td><td rowspan="1" colspan="1"><named-content xmlns:xlink="http://www.w3.org/1999/xlink" content-type="dwc:institutional_code" xlink:type="simple">SYS</named-content> a005305</td><td rowspan="1" colspan="1">
                  <ext-link xmlns:xlink="http://www.w3.org/1999/xlink" ext-link-type="gen" xlink:href="MT408983" xlink:type="simple">MT408983</ext-link>
                </td><td rowspan="1" colspan="1">
                  <ext-link xmlns:xlink="http://www.w3.org/1999/xlink" ext-link-type="gen" xlink:href="MT418645" xlink:type="simple">MT418645</ext-link>
                </td></tr><tr><td rowspan="1" colspan="1">
                  <bold>72</bold>
                </td><td rowspan="1" colspan="1">
                  <italic><tp:taxon-name><tp:taxon-name-part taxon-name-part-type="genus" reg="Rana">R.</tp:taxon-name-part> <tp:taxon-name-part taxon-name-part-type="species" reg="sangzhiensis">sangzhiensis</tp:taxon-name-part></tp:taxon-name></italic>
                </td><td rowspan="1" colspan="1">China: Hunan: Mt Tianping *</td><td rowspan="1" colspan="1"><named-content xmlns:xlink="http://www.w3.org/1999/xlink" content-type="dwc:institutional_code" xlink:type="simple">SYS</named-content> a004286</td><td rowspan="1" colspan="1">
                  <ext-link xmlns:xlink="http://www.w3.org/1999/xlink" ext-link-type="gen" xlink:href="MT408972" xlink:type="simple">MT408972</ext-link>
                </td><td rowspan="1" colspan="1">
                  <ext-link xmlns:xlink="http://www.w3.org/1999/xlink" ext-link-type="gen" xlink:href="MT418634" xlink:type="simple">MT418634</ext-link>
                </td></tr><tr><td rowspan="1" colspan="1">
                  <bold>73</bold>
                </td><td rowspan="1" colspan="1">
                  <italic><tp:taxon-name><tp:taxon-name-part taxon-name-part-type="genus" reg="Rana">R.</tp:taxon-name-part> <tp:taxon-name-part taxon-name-part-type="species" reg="sangzhiensis">sangzhiensis</tp:taxon-name-part></tp:taxon-name></italic>
                </td><td rowspan="1" colspan="1">China: Hunan: Mt Tianping *</td><td rowspan="1" colspan="1"><named-content xmlns:xlink="http://www.w3.org/1999/xlink" content-type="dwc:institutional_code" xlink:type="simple">SYS</named-content> a004299</td><td rowspan="1" colspan="1">
                  <ext-link xmlns:xlink="http://www.w3.org/1999/xlink" ext-link-type="gen" xlink:href="MT408974" xlink:type="simple">MT408974</ext-link>
                </td><td rowspan="1" colspan="1">
                  <ext-link xmlns:xlink="http://www.w3.org/1999/xlink" ext-link-type="gen" xlink:href="MT418636" xlink:type="simple">MT418636</ext-link>
                </td></tr><tr><td rowspan="1" colspan="1">
                  <bold>74</bold>
                </td><td rowspan="1" colspan="1">
                  <italic><tp:taxon-name><tp:taxon-name-part taxon-name-part-type="genus" reg="Rana">R.</tp:taxon-name-part> <tp:taxon-name-part taxon-name-part-type="species" reg="zhengi">zhengi</tp:taxon-name-part></tp:taxon-name></italic>
                </td><td rowspan="1" colspan="1">China: Sichuan: Hongya: Zhangcun *</td><td rowspan="1" colspan="1">SCUM 0405190CJ</td><td rowspan="1" colspan="1">
                  <ext-link xmlns:xlink="http://www.w3.org/1999/xlink" ext-link-type="gen" xlink:href="KX269206" xlink:type="simple">KX269206</ext-link>
                </td><td rowspan="1" colspan="1">
                  <ext-link xmlns:xlink="http://www.w3.org/1999/xlink" ext-link-type="gen" xlink:href="MF149929" xlink:type="simple">MF149929</ext-link>
                </td></tr><tr><td rowspan="1" colspan="1">
                  <bold>75</bold>
                </td><td rowspan="1" colspan="1">
                  <italic><tp:taxon-name><tp:taxon-name-part taxon-name-part-type="genus" reg="Rana">R.</tp:taxon-name-part> <tp:taxon-name-part taxon-name-part-type="species" reg="zhengi">zhengi</tp:taxon-name-part></tp:taxon-name></italic>
                </td><td rowspan="1" colspan="1">China: Sichuan: Hongya: Zhangcun *</td><td rowspan="1" colspan="1">KIZ YP06057</td><td rowspan="1" colspan="1">
                  <ext-link xmlns:xlink="http://www.w3.org/1999/xlink" ext-link-type="gen" xlink:href="DQ289104" xlink:type="simple">DQ289104</ext-link>
                </td><td rowspan="1" colspan="1">/</td></tr><tr><td rowspan="1" colspan="1">
                  <bold>76</bold>
                </td><td rowspan="1" colspan="1">
                  <italic><tp:taxon-name><tp:taxon-name-part taxon-name-part-type="genus" reg="Rana">R.</tp:taxon-name-part> <tp:taxon-name-part taxon-name-part-type="species" reg="sauteri">sauteri</tp:taxon-name-part></tp:taxon-name></italic>
                </td><td rowspan="1" colspan="1">China: Taiwan: Kaohsiung *</td><td rowspan="1" colspan="1">SCUM 0405175CJ</td><td rowspan="1" colspan="1">
                  <ext-link xmlns:xlink="http://www.w3.org/1999/xlink" ext-link-type="gen" xlink:href="KX269204" xlink:type="simple">KX269204</ext-link>
                </td><td rowspan="1" colspan="1">/</td></tr><tr><td rowspan="1" colspan="1">
                  <bold>77</bold>
                </td><td rowspan="1" colspan="1">
                  <italic><tp:taxon-name><tp:taxon-name-part taxon-name-part-type="genus" reg="Rana">R.</tp:taxon-name-part> <tp:taxon-name-part taxon-name-part-type="species" reg="shuchinae">shuchinae</tp:taxon-name-part></tp:taxon-name></italic>
                </td><td rowspan="1" colspan="1">China: Sichuan: Zhaojue</td><td rowspan="1" colspan="1"><named-content xmlns:xlink="http://www.w3.org/1999/xlink" content-type="dwc:institutional_code" xlink:type="simple">CIB</named-content> HUI040009</td><td rowspan="1" colspan="1">
                  <ext-link xmlns:xlink="http://www.w3.org/1999/xlink" ext-link-type="gen" xlink:href="KX269210" xlink:type="simple">KX269210</ext-link>
                </td><td rowspan="1" colspan="1">/</td></tr><tr><td rowspan="1" colspan="1">
                  <bold>78</bold>
                </td><td rowspan="1" colspan="1">
                  <italic><tp:taxon-name><tp:taxon-name-part taxon-name-part-type="genus" reg="Rana">R.</tp:taxon-name-part> <tp:taxon-name-part taxon-name-part-type="species" reg="zhenhaiensis">zhenhaiensis</tp:taxon-name-part></tp:taxon-name></italic>
                </td><td rowspan="1" colspan="1">China: Zhejiang: Hangzhou</td><td rowspan="1" colspan="1">SYNU 08040100</td><td rowspan="1" colspan="1">
                  <ext-link xmlns:xlink="http://www.w3.org/1999/xlink" ext-link-type="gen" xlink:href="KF020599" xlink:type="simple">KF020599</ext-link>
                </td><td rowspan="1" colspan="1">
                  <ext-link xmlns:xlink="http://www.w3.org/1999/xlink" ext-link-type="gen" xlink:href="KF020613" xlink:type="simple">KF020613</ext-link>
                </td></tr><tr><td rowspan="1" colspan="1">
                  <bold>79</bold>
                </td><td rowspan="1" colspan="1">
                  <italic><tp:taxon-name><tp:taxon-name-part taxon-name-part-type="genus" reg="Rana">R.</tp:taxon-name-part> <tp:taxon-name-part taxon-name-part-type="species" reg="zhenhaiensis">zhenhaiensis</tp:taxon-name-part></tp:taxon-name></italic>
                </td><td rowspan="1" colspan="1">China: Zhejiang: Zhenhai *</td><td rowspan="1" colspan="1">KIZ 0803271</td><td rowspan="1" colspan="1">
                  <ext-link xmlns:xlink="http://www.w3.org/1999/xlink" ext-link-type="gen" xlink:href="KX269218" xlink:type="simple">KX269218</ext-link>
                </td><td rowspan="1" colspan="1">
                  <ext-link xmlns:xlink="http://www.w3.org/1999/xlink" ext-link-type="gen" xlink:href="JF939065" xlink:type="simple">JF939065</ext-link>
                </td></tr><tr><td rowspan="1" colspan="1">
                  <bold>80</bold>
                </td><td rowspan="1" colspan="1">
                  <italic><tp:taxon-name><tp:taxon-name-part taxon-name-part-type="genus" reg="Rana">R.</tp:taxon-name-part> <tp:taxon-name-part taxon-name-part-type="species" reg="zhenhaiensis">zhenhaiensis</tp:taxon-name-part></tp:taxon-name></italic>
                </td><td rowspan="1" colspan="1">China: Zhejiang: Fenghua</td><td rowspan="1" colspan="1"><named-content xmlns:xlink="http://www.w3.org/1999/xlink" content-type="dwc:institutional_code" xlink:type="simple">SYS</named-content> a006208</td><td rowspan="1" colspan="1">
                  <ext-link xmlns:xlink="http://www.w3.org/1999/xlink" ext-link-type="gen" xlink:href="MT408988" xlink:type="simple">MT408988</ext-link>
                </td><td rowspan="1" colspan="1">
                  <ext-link xmlns:xlink="http://www.w3.org/1999/xlink" ext-link-type="gen" xlink:href="MT418650" xlink:type="simple">MT418650</ext-link>
                </td></tr><tr><td rowspan="1" colspan="1">
                  <bold>81</bold>
                </td><td rowspan="1" colspan="1">
                  <italic><tp:taxon-name><tp:taxon-name-part taxon-name-part-type="genus" reg="Rana">R.</tp:taxon-name-part> <tp:taxon-name-part taxon-name-part-type="species" reg="zhenhaiensis">zhenhaiensis</tp:taxon-name-part></tp:taxon-name></italic>
                </td><td rowspan="1" colspan="1">China: Jiangxi: Mt Tongbo</td><td rowspan="1" colspan="1"><named-content xmlns:xlink="http://www.w3.org/1999/xlink" content-type="dwc:institutional_code" xlink:type="simple">SYS</named-content> a001952</td><td rowspan="1" colspan="1">
                  <ext-link xmlns:xlink="http://www.w3.org/1999/xlink" ext-link-type="gen" xlink:href="MT408958" xlink:type="simple">MT408958</ext-link>
                </td><td rowspan="1" colspan="1">
                  <ext-link xmlns:xlink="http://www.w3.org/1999/xlink" ext-link-type="gen" xlink:href="MT418620" xlink:type="simple">MT418620</ext-link>
                </td></tr><tr><td rowspan="1" colspan="1">
                  <bold>82</bold>
                </td><td rowspan="1" colspan="1">
                  <italic><tp:taxon-name><tp:taxon-name-part taxon-name-part-type="genus" reg="Rana">R.</tp:taxon-name-part> <tp:taxon-name-part taxon-name-part-type="species" reg="zhenhaiensis">zhenhaiensis</tp:taxon-name-part></tp:taxon-name></italic>
                </td><td rowspan="1" colspan="1">China: Jiangxi: Mt Guanshan</td><td rowspan="1" colspan="1"><named-content xmlns:xlink="http://www.w3.org/1999/xlink" content-type="dwc:institutional_code" xlink:type="simple">SYS</named-content> a007000</td><td rowspan="1" colspan="1">
                  <ext-link xmlns:xlink="http://www.w3.org/1999/xlink" ext-link-type="gen" xlink:href="MT408995" xlink:type="simple">MT408995</ext-link>
                </td><td rowspan="1" colspan="1">
                  <ext-link xmlns:xlink="http://www.w3.org/1999/xlink" ext-link-type="gen" xlink:href="MT418657" xlink:type="simple">MT418657</ext-link>
                </td></tr><tr><td rowspan="1" colspan="1">
                  <bold>83</bold>
                </td><td rowspan="1" colspan="1">
                  <italic><tp:taxon-name><tp:taxon-name-part taxon-name-part-type="genus" reg="Rana">R.</tp:taxon-name-part> <tp:taxon-name-part taxon-name-part-type="species" reg="zhenhaiensis">zhenhaiensis</tp:taxon-name-part></tp:taxon-name></italic>
                </td><td rowspan="1" colspan="1">China: Jiangxi: Mt Yangjifeng</td><td rowspan="1" colspan="1"><named-content xmlns:xlink="http://www.w3.org/1999/xlink" content-type="dwc:institutional_code" xlink:type="simple">SYS</named-content> a007422</td><td rowspan="1" colspan="1">
                  <ext-link xmlns:xlink="http://www.w3.org/1999/xlink" ext-link-type="gen" xlink:href="MT409002" xlink:type="simple">MT409002</ext-link>
                </td><td rowspan="1" colspan="1">
                  <ext-link xmlns:xlink="http://www.w3.org/1999/xlink" ext-link-type="gen" xlink:href="MT418664" xlink:type="simple">MT418664</ext-link>
                </td></tr></tbody></table></table-wrap></tp:treatment-sec></tp:taxon-treatment>
