# Supplementary material for: A new species of the Rana japonica group (Anura, Ranidae, Rana) from China, with a taxonomic proposal for the R. johnsi group
Source: Zookeys. 2020 Jun 18;942:141–58. doi: 10.3897/zookeys.942.46928 (PMC7316803; doi:10.3897/zookeys.942.46928)
Supplement: Supplementary material 1 — Tables S1, S2 [file zookeys-942-141-s001.xlsx]

## Sheet: Table S1
Table S1. Pairwise distances based on CO1 gene among all sample used in this study.
ID	Species	Localities (“*” indicates the type localities)	Voucher no.	1	2	3	4	5	6	7	8	9	10	11	14	15	16	17	18	19	20	21	22	23	24	25	28	29	30	31	32	33	34	35	36	37	38	39	40	41	42	43	44	45	47	48	50	51	52
1	Rana jiulingensis	China: Jiangxi: Mt Guanshan *	SYS a005519	/
2	Rana jiulingensis	China: Jiangxi: Mt Guanshan *	SYS a006999	0.621118	/
3	Rana jiulingensis	China: Jiangxi: Mt Wugong	SYS a002584	0.15528	0.465839	/
4	Rana jiulingensis	China: Jiangxi: Mt Wugong	SYS a002585	0.15528	0.465839	0	/
5	Rana jiulingensis	China: Hunan: Mt Mufu	SYS a005511	0.621118	0.15528	0.621118	0.621118	/
6	Rana jiulingensis	China: Hunan: Mt Dawei	SYS a006451	0.15528	0.465839	0	0	0.621118	/
7	Rana jiulingensis	China: Hunan: Mt Dawei	SYS a006494	0.15528	0.465839	0	0	0.621118	0	/
8	Rana jiulingensis	China: Hunan: Mt Dawei	SYS a006495	0.310559	0.621118	0.15528	0.15528	0.621118	0.15528	0.15528	/
9	Rana jiulingensis	China: Hunan: Mt Dawei	SYS a006496	0.621118	0	0.465839	0.465839	0.15528	0.465839	0.465839	0.621118	/
10	Rana amurensis	China: Heilongjiang: Taiyang Island	SYNU 11100267	16.4875	16.8459	16.4875	16.4875	16.6667	16.4875	16.4875	16.3082	16.8459	/
11	Rana amurensis	China: Liaoning, Zhangwu	SYNU 11100268	16.1491	16.3043	15.9938	15.9938	16.1491	15.9938	15.9938	15.8385	16.3043	0.358423	/
14	Rana chaochiaoensis	China: Sichuan: Zhaojue *	SYS a001815	12.5776	12.7329	12.4224	12.4224	12.5776	12.4224	12.4224	12.5776	12.7329	16.3082	15.2174	/
15	Rana chaochiaoensis	China: Sichuan: Zhaojue *	SYS a001816	12.5776	12.7329	12.4224	12.4224	12.5776	12.4224	12.4224	12.5776	12.7329	16.3082	15.2174	0	/
16	Rana chensinensis	China: Shaanxi: Huxian *	KIZ RD05SHX01	15.233	15.0538	15.233	15.233	14.8746	15.233	15.233	15.4122	15.0538	15.233	15.233	15.4122	15.4122	/
17	Rana chensinensis	China: Henan: Mt Yawu	SYS a002392	14.2857	13.9752	14.1304	14.1304	13.8199	14.1304	14.1304	14.2857	13.9752	15.4122	15.2174	14.441	14.441	0.179211	/
18	Rana chensinensis	China: Henan: Mt Yawu	SYS a002393	13.9752	13.6646	13.8199	13.8199	13.5093	13.8199	13.8199	13.9752	13.6646	15.4122	15.2174	14.1304	14.1304	0.537634	0.310559	/
19	Rana coreana	South Korea	MMS 223	17.5627	17.9211	17.5627	17.5627	17.7419	17.5627	17.5627	17.7419	17.9211	10.5735	10.5735	16.3082	16.3082	16.6667	16.6667	16.6667	/
20	Rana coreana	China: Shandong: Mt Kunyu	SYNU 08090641	17.236	17.3913	17.0807	17.0807	17.236	17.0807	17.0807	17.236	17.3913	11.1111	10.7143	15.3727	15.3727	17.2043	17.0807	17.0807	1.6129	/
21	Rana culaiensis	China: Shandong: Mt Culai *	KIZ SD080501	7.34767	7.34767	7.34767	7.34767	7.52688	7.34767	7.34767	7.52688	7.34767	18.2796	17.9211	12.5448	12.5448	16.8459	17.0251	16.6667	18.638	18.2796	/
22	Rana culaiensis	China: Shandong: Mt Culai *	SYNU 08090549	7.29814	7.14286	7.14286	7.14286	7.29814	7.14286	7.14286	7.29814	7.14286	18.2796	17.0807	11.8012	11.8012	16.8459	16.3043	15.9938	18.638	17.7019	0	/
23	Rana culaiensis	China: Jiangxi: Mt Wugong	SYS a002634	7.14286	6.98758	6.98758	6.98758	7.14286	6.98758	6.98758	7.14286	6.98758	18.2796	17.3913	12.2671	12.2671	17.0251	16.7702	16.4596	18.8172	17.7019	1.07527	1.24224	/
24	Rana culaiensis	China: Jiangxi: Shanggao	SYS a002641	7.14286	6.98758	6.98758	6.98758	7.14286	6.98758	6.98758	7.14286	6.98758	18.2796	17.3913	12.2671	12.2671	17.0251	16.7702	16.4596	18.8172	17.7019	1.07527	1.24224	0	/
25	Rana culaiensis	China: Jiangxi: Mt Meiling	SYS a004239	7.6087	7.45342	7.45342	7.45342	7.6087	7.45342	7.45342	7.6087	7.45342	18.1004	17.236	12.2671	12.2671	17.5627	17.236	16.9255	18.638	17.8571	1.25448	1.39752	1.08696	1.08696	/
28	Rana dybowskii	China: Jilin: Mt Laoling	SYNU 11070163	15.3727	15.2174	15.2174	15.2174	15.0621	15.2174	15.2174	15.3727	15.2174	16.4875	16.3043	13.8199	13.8199	13.2616	11.9565	11.9565	15.7706	15.8385	17.7419	17.0807	17.8571	17.8571	17.7019	/
29	Rana hanluica	China: Hunan: Mt Yangming *	SYS a001137	6.98758	7.14286	6.8323	6.8323	7.29814	6.8323	6.8323	6.98758	7.14286	17.5627	16.4596	10.2484	10.2484	15.9498	14.9068	14.9068	18.638	17.0807	7.16846	6.8323	6.98758	6.98758	7.14286	15.6832	/
30	Rana hanluica	China: Hunan: Mt Bamian	SYS a004086	7.14286	7.29814	6.98758	6.98758	7.45342	6.98758	6.98758	7.14286	7.29814	17.7419	16.6149	10.2484	10.2484	16.129	15.0621	15.0621	18.4588	16.9255	7.34767	6.98758	7.14286	7.14286	7.29814	15.528	0.15528	/
31	Rana hanluica	China: Hunan: Mt Badagong	SYS a004298	6.98758	7.14286	6.8323	6.8323	7.29814	6.8323	6.8323	6.98758	7.14286	17.5627	16.4596	10.2484	10.2484	15.9498	14.9068	14.9068	18.638	17.0807	7.16846	6.8323	6.98758	6.98758	7.14286	15.6832	0	0.15528	/
32	Rana hanluica	China: Hunan: Mt Yunshan	SYS a004359	7.14286	7.29814	6.98758	6.98758	7.45342	6.98758	6.98758	7.14286	7.29814	17.3835	16.3043	10.0932	10.0932	15.7706	14.7516	14.7516	18.8172	17.236	7.34767	6.98758	7.14286	7.14286	7.29814	15.528	0.15528	0.310559	0.15528	/
33	Rana hanluica	China: Hunan: Mt Xuefeng	SYS a007216	7.14286	7.29814	6.98758	6.98758	7.45342	6.98758	6.98758	7.14286	7.29814	17.3835	16.3043	10.0932	10.0932	15.7706	14.7516	14.7516	18.8172	17.236	7.34767	6.98758	7.14286	7.14286	7.29814	15.528	0.15528	0.310559	0.15528	0	/
34	Rana hanluica	China: Hunan: Suining	SYS a007250	6.98758	7.14286	6.8323	6.8323	7.29814	6.8323	6.8323	6.98758	7.14286	17.5627	16.4596	10.2484	10.2484	15.9498	14.9068	14.9068	18.638	17.0807	7.16846	6.8323	6.98758	6.98758	7.14286	15.6832	0	0.15528	0	0.15528	0.15528	/
35	Rana hanluica	China: Hunan: Mt Shunhuang	SYS a007259	7.14286	7.29814	6.98758	6.98758	7.45342	6.98758	6.98758	7.14286	7.29814	17.3835	16.3043	10.0932	10.0932	15.7706	14.7516	14.7516	18.8172	17.236	7.34767	6.98758	7.14286	7.14286	7.29814	15.528	0.15528	0.310559	0.15528	0	0	0.15528	/
36	Rana hanluica	China: Guizhou: Mt Leigong	SYS a002233	6.98758	7.14286	6.8323	6.8323	7.29814	6.8323	6.8323	6.98758	7.14286	17.5627	16.4596	10.2484	10.2484	15.9498	14.9068	14.9068	18.638	17.0807	7.16846	6.8323	6.98758	6.98758	7.14286	15.6832	0	0.15528	0	0.15528	0.15528	0	0.15528	/
37	Rana hanluica	China: Guizhou: Mt Fanjing	SYS a004346	6.98758	7.14286	6.8323	6.8323	7.29814	6.8323	6.8323	6.98758	7.14286	17.5627	16.4596	10.2484	10.2484	15.9498	14.9068	14.9068	18.638	17.0807	7.16846	6.8323	6.98758	6.98758	7.14286	15.6832	0	0.15528	0	0.15528	0.15528	0	0.15528	0	/
38	Rana hanluica	China: Jiangxi: Mt Jinggang	SYS a004033	7.29814	7.45342	7.14286	7.14286	7.6087	7.14286	7.14286	7.29814	7.45342	17.7419	16.4596	10.559	10.559	16.129	15.2174	15.2174	18.8172	17.0807	7.34767	7.14286	7.29814	7.29814	7.45342	15.6832	0.310559	0.465839	0.310559	0.465839	0.465839	0.310559	0.465839	0.310559	0.310559	/
39	Rana hanluica	China: Jiangxi: Mt Qiyun	SYS a004087	7.14286	7.29814	6.98758	6.98758	7.45342	6.98758	6.98758	7.14286	7.29814	17.7419	16.6149	10.4037	10.4037	16.129	15.0621	15.0621	18.8172	17.236	7.34767	6.98758	7.14286	7.14286	7.29814	15.8385	0.15528	0.310559	0.15528	0.310559	0.310559	0.15528	0.310559	0.15528	0.15528	0.465839	/
40	Rana hanluica	China: Guangxi: Longsheng	SYS a002286	6.98758	7.14286	6.8323	6.8323	7.29814	6.8323	6.8323	6.98758	7.14286	17.5627	16.4596	10.2484	10.2484	15.9498	14.9068	14.9068	18.638	17.0807	7.16846	6.8323	6.98758	6.98758	7.14286	15.6832	0	0.15528	0	0.15528	0.15528	0	0.15528	0	0	0.310559	0.15528	/
41	Rana hanluica	China: Guangxi: Mt Dupangling	SYS a005087	6.98758	7.14286	6.8323	6.8323	7.29814	6.8323	6.8323	6.98758	7.14286	17.5627	16.4596	10.2484	10.2484	15.9498	14.9068	14.9068	18.638	17.0807	7.16846	6.8323	6.98758	6.98758	7.14286	15.6832	0	0.15528	0	0.15528	0.15528	0	0.15528	0	0	0.310559	0.15528	0	/
42	Rana hanluica	China: Guangdong: Renhua	SYS a007100	6.98758	7.45342	7.14286	7.14286	7.6087	7.14286	7.14286	7.29814	7.45342	17.7419	16.7702	10.4037	10.4037	16.129	15.2174	15.2174	18.4588	17.0807	7.34767	7.14286	7.29814	7.29814	7.45342	15.6832	0.310559	0.15528	0.310559	0.465839	0.465839	0.310559	0.465839	0.310559	0.310559	0.621118	0.465839	0.310559	0.310559	/
43	Rana huanrenensis	China: Liaoning: Huanren *	SYNU 07040035	17.0251	16.8459	17.0251	17.0251	16.6667	17.0251	17.0251	17.2043	16.8459	14.8746	14.8746	14.6953	14.6953	5.01792	5.19713	5.55556	16.8459	17.3835	17.0251	17.0251	17.5627	17.5627	18.1004	12.9032	16.4875	16.6667	16.4875	16.6667	16.6667	16.4875	16.6667	16.4875	16.4875	16.6667	16.6667	16.4875	16.4875	16.6667	/
44	Rana huanrenensis	China: Liaoning: Huanren *	y-d20130058	15.8385	15.528	15.6832	15.6832	15.3727	15.6832	15.6832	15.8385	15.528	14.8746	14.5963	13.5093	13.5093	5.01792	4.65839	4.96894	16.8459	17.0807	17.0251	16.1491	16.9255	16.9255	17.3913	11.9565	15.0621	15.2174	15.0621	15.2174	15.2174	15.0621	15.2174	15.0621	15.0621	15.3727	15.2174	15.0621	15.0621	15.3727	0	/
45	Rana japonica	Japan: Isumi-shi: Chiba Prefecture	KIZ YPX11775	15.7706	16.129	15.7706	15.7706	15.9498	15.7706	15.7706	15.9498	16.129	16.8459	16.4875	11.828	11.828	14.1577	14.3369	14.3369	15.0538	15.4122	14.6953	14.6953	14.8746	14.8746	14.3369	15.4122	13.0824	12.9032	13.0824	12.9032	12.9032	13.0824	12.9032	13.0824	13.0824	13.2616	13.2616	13.0824	13.0824	12.9032	14.1577	14.1577	/
47	Rana jiemuxiensis	China: Hunan: Jiemuxi *	SYS a004318	8.54037	8.38509	8.69565	8.69565	8.54037	8.69565	8.69565	8.54037	8.38509	17.2043	16.4596	13.0435	13.0435	15.5914	14.9068	14.9068	18.1004	17.3913	7.70609	7.91925	7.91925	7.91925	8.07453	15.9938	7.29814	7.45342	7.29814	7.45342	7.45342	7.29814	7.45342	7.29814	7.29814	7.29814	7.14286	7.29814	7.29814	7.29814	16.129	15.0621	14.8746	/
48	Rana jiemuxiensis	China: Hunan: Jiemuxi *	SYS a004319	8.69565	8.22981	8.54037	8.54037	8.38509	8.54037	8.54037	8.38509	8.22981	17.2043	16.3043	12.8882	12.8882	15.5914	14.7516	14.7516	18.1004	17.236	7.70609	7.76398	7.76398	7.76398	7.91925	15.8385	7.14286	7.29814	7.14286	7.29814	7.29814	7.14286	7.29814	7.14286	7.14286	7.14286	6.98758	7.14286	7.14286	7.45342	16.129	14.9068	14.8746	0.15528	/
50	Rana kukunoris	China: Qinghai: Qinghai Lake *	KIZ CJ06102001	17.2043	17.0251	17.2043	17.2043	16.8459	17.2043	17.2043	17.3835	17.0251	16.129	16.129	15.233	15.233	6.09319	6.2724	6.63082	16.8459	17.0251	17.0251	17.0251	17.5627	17.5627	18.1004	13.0824	16.4875	16.3082	16.4875	16.6667	16.6667	16.4875	16.6667	16.4875	16.4875	16.6667	16.6667	16.4875	16.4875	16.3082	4.83871	4.83871	14.5161	15.7706	15.7706	/
51	Rana kukunoris	China: Sichuan: Hongyuan	SYS a006652	15.6832	15.6832	15.8385	15.8385	15.528	15.8385	15.8385	15.9938	15.6832	15.9498	15.6832	14.2857	14.2857	6.2724	5.90062	6.21118	16.6667	16.7702	16.8459	16.1491	16.9255	16.9255	17.3913	12.4224	15.3727	15.2174	15.3727	15.528	15.528	15.3727	15.528	15.3727	15.3727	15.6832	15.528	15.3727	15.3727	15.0621	5.01792	4.50311	14.6953	14.441	14.5963	0.179211	/
52	Rana kukunoris	China: Sichuan: Hongyuan	SYS a006653	16.1491	15.8385	15.9938	15.9938	15.6832	15.9938	15.9938	16.1491	15.8385	16.129	15.8385	14.1304	14.1304	6.09319	5.74534	6.0559	16.8459	16.9255	17.0251	15.9938	16.7702	16.7702	17.236	12.2671	15.2174	15.0621	15.2174	15.3727	15.3727	15.2174	15.3727	15.2174	15.2174	15.528	15.3727	15.2174	15.2174	15.2174	4.83871	4.34783	14.5161	14.9068	14.7516	0	0.465839	/
55	Rana longicrus	China: Fujian: Mt Yashu	SYS a005905	7.91925	7.45342	7.76398	7.76398	7.6087	7.76398	7.76398	7.91925	7.45342	17.9211	17.236	13.0435	13.0435	17.5627	16.7702	16.4596	18.8172	18.323	2.86738	2.95031	3.26087	3.26087	3.41615	17.0807	8.38509	8.22981	8.38509	8.54037	8.54037	8.38509	8.54037	8.38509	8.38509	8.69565	8.54037	8.38509	8.38509	8.38509	18.1004	16.9255	15.4122	8.22981	8.07453	18.1004	16.9255	16.7702
56	Rana longicrus	China: Jiangxi: Mt Magu	SYS a007038	7.91925	7.45342	7.76398	7.76398	7.6087	7.76398	7.76398	7.91925	7.45342	17.9211	17.236	13.0435	13.0435	17.5627	16.7702	16.4596	18.8172	18.323	2.86738	2.95031	3.26087	3.26087	3.41615	17.0807	8.38509	8.22981	8.38509	8.54037	8.54037	8.38509	8.54037	8.38509	8.38509	8.69565	8.54037	8.38509	8.38509	8.38509	18.1004	16.9255	15.4122	8.22981	8.07453	18.1004	16.9255	16.7702
57	Rana longicrus	China: Jiangxi: Mt Qiyun	SYS a002355	7.91925	7.45342	7.76398	7.76398	7.6087	7.76398	7.76398	7.91925	7.45342	17.9211	17.236	13.0435	13.0435	17.5627	16.7702	16.4596	18.8172	18.323	2.86738	2.95031	3.26087	3.26087	3.41615	17.0807	8.38509	8.22981	8.38509	8.54037	8.54037	8.38509	8.54037	8.38509	8.38509	8.69565	8.54037	8.38509	8.38509	8.38509	18.1004	16.9255	15.4122	8.22981	8.07453	18.1004	16.9255	16.7702
58	Rana longicrus	China: Jiangxi: Mt Jiulian	SYS a004487	7.6087	7.14286	7.45342	7.45342	7.29814	7.45342	7.45342	7.6087	7.14286	17.9211	17.5466	12.7329	12.7329	17.9211	17.0807	16.7702	18.8172	18.323	2.86738	2.95031	3.26087	3.26087	3.41615	16.7702	8.07453	7.91925	8.07453	8.22981	8.22981	8.07453	8.22981	8.07453	8.07453	8.38509	8.22981	8.07453	8.07453	8.07453	18.4588	17.236	15.4122	8.22981	8.07453	18.4588	17.236	17.0807
59	Rana longicrus	China: Jiangxi: Mt Sanbai	SYS a005892	7.91925	7.45342	7.76398	7.76398	7.6087	7.76398	7.76398	7.91925	7.45342	17.9211	17.236	13.0435	13.0435	17.5627	16.7702	16.4596	18.8172	18.323	2.86738	2.95031	3.26087	3.26087	3.41615	17.0807	8.38509	8.22981	8.38509	8.54037	8.54037	8.38509	8.54037	8.38509	8.38509	8.69565	8.54037	8.38509	8.38509	8.38509	18.1004	16.9255	15.4122	8.22981	8.07453	18.1004	16.9255	16.7702
60	Rana longicrus	China: Jiangxi: Suichuan	SYS a007097	7.91925	7.45342	7.76398	7.76398	7.6087	7.76398	7.76398	7.91925	7.45342	17.9211	17.236	13.0435	13.0435	17.5627	16.7702	16.4596	18.8172	18.323	2.86738	2.95031	3.26087	3.26087	3.41615	17.0807	8.38509	8.22981	8.38509	8.54037	8.54037	8.38509	8.54037	8.38509	8.38509	8.69565	8.54037	8.38509	8.38509	8.38509	18.1004	16.9255	15.4122	8.22981	8.07453	18.1004	16.9255	16.7702
61	Rana longicrus	China: Guangdong: Renhua	SYS a000735	7.6087	7.14286	7.45342	7.45342	7.29814	7.45342	7.45342	7.6087	7.14286	17.9211	17.5466	12.7329	12.7329	17.9211	17.0807	16.7702	18.8172	18.323	2.68817	2.79503	3.10559	3.10559	3.26087	16.7702	7.91925	7.76398	7.91925	8.07453	8.07453	7.91925	8.07453	7.91925	7.91925	8.22981	8.07453	7.91925	7.91925	7.91925	18.4588	17.236	15.4122	8.22981	8.07453	18.4588	17.236	17.0807
62	Rana longicrus	China: Guangdong: Mt Nankun	SYS a000754	7.6087	7.14286	7.45342	7.45342	7.29814	7.45342	7.45342	7.6087	7.14286	17.9211	17.5466	12.7329	12.7329	17.9211	17.0807	16.7702	18.8172	18.323	2.68817	2.79503	3.10559	3.10559	3.26087	16.7702	7.91925	7.76398	7.91925	8.07453	8.07453	7.91925	8.07453	7.91925	7.91925	8.22981	8.07453	7.91925	7.91925	7.91925	18.4588	17.236	15.4122	8.22981	8.07453	18.4588	17.236	17.0807
63	Rana longicrus	China: Guangdong: Pu'ning	SYS a004605	7.6087	7.14286	7.45342	7.45342	7.29814	7.45342	7.45342	7.6087	7.14286	17.9211	17.5466	12.7329	12.7329	17.9211	17.0807	16.7702	18.8172	18.323	2.68817	2.79503	3.10559	3.10559	3.26087	16.7702	7.91925	7.76398	7.91925	8.07453	8.07453	7.91925	8.07453	7.91925	7.91925	8.22981	8.07453	7.91925	7.91925	7.91925	18.4588	17.236	15.4122	8.22981	8.07453	18.4588	17.236	17.0807
64	Rana longicrus	China: Guangdong: Mt Tonggu	SYS a005218	7.76398	7.6087	7.91925	7.91925	7.76398	7.91925	7.91925	8.07453	7.6087	17.9211	17.3913	13.1988	13.1988	17.5627	16.9255	16.6149	18.8172	18.4783	2.86738	3.10559	3.41615	3.41615	3.57143	17.236	8.54037	8.38509	8.54037	8.69565	8.69565	8.54037	8.69565	8.54037	8.54037	8.85093	8.69565	8.54037	8.54037	8.22981	18.1004	17.0807	15.4122	8.07453	8.22981	18.1004	16.7702	16.9255
65	Rana longicrus	China: Guangdong: Yingde	SYS a007519	7.91925	7.45342	7.76398	7.76398	7.6087	7.76398	7.76398	7.91925	7.45342	17.9211	17.236	13.0435	13.0435	17.5627	16.7702	16.4596	18.8172	18.323	2.86738	2.95031	3.26087	3.26087	3.41615	17.0807	8.38509	8.22981	8.38509	8.54037	8.54037	8.38509	8.54037	8.38509	8.38509	8.69565	8.54037	8.38509	8.38509	8.38509	18.1004	16.9255	15.4122	8.22981	8.07453	18.1004	16.9255	16.7702
68	Rana luanchuanensis	China: Henan: Luanchuan *	KIZ 047452	16.6667	16.8459	16.6667	16.6667	16.6667	16.6667	16.6667	16.8459	16.8459	12.9032	12.5448	15.5914	15.5914	14.5161	14.6953	14.6953	14.3369	14.8746	16.4875	16.4875	17.0251	17.0251	17.0251	15.4122	17.0251	17.2043	17.0251	16.8459	16.8459	17.0251	16.8459	17.0251	17.0251	17.2043	17.2043	17.0251	17.0251	17.2043	14.3369	14.3369	13.6201	17.9211	17.9211	14.8746	15.0538	14.8746
69	Rana luanchuanensis	China: Henan: Luanchuan *	KIZ 047393	16.6667	16.8459	16.6667	16.6667	16.6667	16.6667	16.6667	16.8459	16.8459	12.9032	12.5448	15.5914	15.5914	14.5161	14.6953	14.6953	14.3369	14.8746	16.4875	16.4875	17.0251	17.0251	17.0251	15.4122	17.0251	17.2043	17.0251	16.8459	16.8459	17.0251	16.8459	17.0251	17.0251	17.2043	17.2043	17.0251	17.0251	17.2043	14.3369	14.3369	13.6201	17.9211	17.9211	14.8746	15.0538	14.8746
70	Rana omeimontis	China: Sichuan: Mt Emei *	SYS a005304	3.41615	3.72671	3.57143	3.57143	3.88199	3.57143	3.57143	3.72671	3.72671	16.6667	16.1491	12.5776	12.5776	16.3082	15.3727	15.3727	17.3835	17.236	7.8853	7.6087	7.76398	7.76398	7.91925	14.9068	6.98758	7.14286	6.98758	7.14286	7.14286	6.98758	7.14286	6.98758	6.98758	7.29814	7.14286	6.98758	6.98758	6.98758	16.6667	15.6832	15.7706	8.38509	8.54037	15.7706	14.5963	15.0621
71	Rana omeimontis	China: Sichuan: Mt Emei *	SYS a005305	3.57143	3.88199	3.72671	3.72671	4.03727	3.72671	3.72671	3.88199	3.88199	16.4875	15.9938	12.7329	12.7329	16.4875	15.528	15.528	17.2043	17.0807	8.06452	7.76398	7.91925	7.91925	8.07453	15.0621	7.14286	7.29814	7.14286	7.29814	7.29814	7.14286	7.29814	7.14286	7.14286	7.45342	7.29814	7.14286	7.14286	7.14286	16.8459	15.8385	15.5914	8.54037	8.69565	15.9498	14.7516	15.2174
72	Rana sangzhiensis	China: Hunan: Mt Tianping *	SYS a004286	15.3727	15.6832	15.2174	15.2174	15.528	15.2174	15.2174	15.3727	15.6832	16.4875	16.4596	13.0435	13.0435	13.9785	13.1988	13.1988	17.2043	17.0807	17.0251	15.9938	16.1491	16.1491	16.3043	14.441	14.441	14.5963	14.441	14.2857	14.2857	14.441	14.2857	14.441	14.441	14.7516	14.5963	14.441	14.441	14.7516	15.4122	14.1304	16.3082	15.8385	15.6832	15.0538	14.1304	13.9752
73	Rana sangzhiensis	China: Hunan: Mt Tianping *	SYS a004299	15.3727	15.6832	15.2174	15.2174	15.528	15.2174	15.2174	15.3727	15.6832	16.4875	16.4596	13.0435	13.0435	13.9785	13.1988	13.1988	17.2043	17.0807	17.0251	15.9938	16.1491	16.1491	16.3043	14.441	14.441	14.5963	14.441	14.2857	14.2857	14.441	14.2857	14.441	14.441	14.7516	14.5963	14.441	14.441	14.7516	15.4122	14.1304	16.3082	15.8385	15.6832	15.0538	14.1304	13.9752
74	Rana zhengi	China: Sichuan: Hongya: Zhangcun *	SCUM 0405190CJ	16.4875	17.0251	16.4875	16.4875	16.8459	16.4875	16.4875	16.6667	17.0251	16.4875	16.8459	13.9785	13.9785	14.3369	14.5161	14.5161	17.2043	17.2043	17.0251	17.0251	17.0251	17.0251	17.2043	14.8746	15.5914	15.7706	15.5914	15.4122	15.4122	15.5914	15.4122	15.5914	15.5914	15.7706	15.7706	15.5914	15.5914	15.7706	15.7706	15.7706	16.6667	16.6667	16.6667	15.4122	15.5914	15.4122
78	Rana zhenhaiensis	China: Zhejiang: Hangzhou	SYNU 08040100	7.52688	7.52688	7.52688	7.52688	7.70609	7.52688	7.52688	7.70609	7.52688	18.2796	17.9211	13.6201	13.6201	16.4875	16.6667	16.3082	19.7133	19.3548	3.22581	3.22581	3.22581	3.22581	3.40502	18.2796	7.70609	7.8853	7.70609	7.52688	7.52688	7.70609	7.52688	7.70609	7.70609	7.8853	7.8853	7.70609	7.70609	7.8853	17.9211	17.9211	14.1577	8.24373	8.24373	17.9211	17.7419	17.9211
79	Rana zhenhaiensis	China: Zhejiang: Zhenhai *	KIZ 0803271	7.8853	7.8853	7.8853	7.8853	8.06452	7.8853	7.8853	8.06452	7.8853	18.4588	18.1004	13.2616	13.2616	16.6667	16.8459	16.4875	19.8925	19.5341	3.22581	3.22581	3.22581	3.22581	3.40502	18.1004	8.06452	8.24373	8.06452	7.8853	7.8853	8.06452	7.8853	8.06452	8.06452	8.24373	8.24373	8.06452	8.06452	8.24373	18.1004	18.1004	14.1577	8.60215	8.60215	18.1004	17.9211	18.1004
80	Rana zhenhaiensis	China: Zhejiang: Fenghua	SYS a006208	6.98758	6.8323	6.8323	6.8323	6.98758	6.8323	6.8323	6.98758	6.8323	18.1004	17.236	12.5776	12.5776	16.3082	15.8385	15.528	19.5341	18.7888	2.68817	2.63975	2.63975	2.63975	2.79503	17.0807	7.76398	7.91925	7.76398	7.6087	7.6087	7.76398	7.6087	7.76398	7.76398	8.07453	7.91925	7.76398	7.76398	8.07453	17.7419	16.7702	14.3369	7.91925	7.76398	17.7419	16.7702	16.6149
81	Rana zhenhaiensis	China: Jiangxi: Mt Tongbo	SYS a001952	7.29814	7.14286	7.14286	7.14286	7.29814	7.14286	7.14286	7.29814	7.14286	17.7419	17.0807	12.4224	12.4224	16.6667	16.3043	15.9938	19.1756	18.4783	2.32975	2.48447	2.17391	2.17391	2.32919	17.0807	7.6087	7.76398	7.6087	7.45342	7.45342	7.6087	7.45342	7.6087	7.6087	7.91925	7.76398	7.6087	7.6087	7.91925	17.9211	17.0807	13.9785	8.07453	7.91925	17.9211	17.0807	16.9255
82	Rana zhenhaiensis	China: Jiangxi: Mt Guanshan	SYS a007000	7.14286	6.98758	6.98758	6.98758	7.14286	6.98758	6.98758	7.14286	6.98758	17.7419	17.236	12.2671	12.2671	16.6667	16.1491	15.8385	19.1756	18.6335	2.32975	2.63975	2.32919	2.32919	2.48447	16.9255	7.45342	7.6087	7.45342	7.29814	7.29814	7.45342	7.29814	7.45342	7.45342	7.76398	7.6087	7.45342	7.45342	7.76398	17.9211	16.9255	13.9785	7.91925	7.76398	17.9211	16.9255	16.7702
83	Rana zhenhaiensis	China: Jiangxi: Mt Yangjifeng	SYS a007422	7.29814	7.14286	7.14286	7.14286	7.29814	7.14286	7.14286	7.29814	7.14286	17.7419	17.0807	12.4224	12.4224	16.6667	16.3043	15.9938	19.1756	18.4783	2.32975	2.48447	2.17391	2.17391	2.32919	17.0807	7.6087	7.76398	7.6087	7.45342	7.45342	7.6087	7.45342	7.6087	7.6087	7.91925	7.76398	7.6087	7.6087	7.91925	17.9211	17.0807	13.9785	8.07453	7.91925	17.9211	17.0807	16.9255
[truncated: 24 more columns]

## Sheet: Table S2
Table S2. Pairwise distances based on 16S gene among all sample used in this study.
ID	Species	Localities (“*” indicates the type localities)	Voucher no.	1	2	3	4	5	6	7	8	9	10	11	12	13	14	15	16	17	18	19	20	21	22	23	24	25	26	27	28	29	30	31	32	33	34	35	36	37	38	39	40	41	42	43	44	45	46
1	Rana jiulingensis	China: Jiangxi: Mt Guanshan *	SYS a005519	/
2	Rana jiulingensis	China: Jiangxi: Mt Guanshan *	SYS a006999	0	/
3	Rana jiulingensis	China: Jiangxi: Mt Wugong	SYS a002584	0	0	/
4	Rana jiulingensis	China: Jiangxi: Mt Wugong	SYS a002585	0.0970874	0.0970874	0.0970874	/
5	Rana jiulingensis	China: Hunan: Mt Mufu	SYS a005511	0	0	0	0.0972763	/
6	Rana jiulingensis	China: Hunan: Mt Dawei	SYS a006451	0	0	0	0.0970874	0	/
7	Rana jiulingensis	China: Hunan: Mt Dawei	SYS a006494	0	0	0	0.0970874	0	0	/
8	Rana jiulingensis	China: Hunan: Mt Dawei	SYS a006495	0.38835	0.38835	0.38835	0.485437	0.389105	0.38835	0.38835	/
9	Rana jiulingensis	China: Hunan: Mt Dawei	SYS a006496	0	0	0	0.100604	0	0	0	0.402414	/
10	Rana amurensis	China: Heilongjiang: Taiyang Island	SYNU 11100267	4.73485	4.73485	4.73485	4.92424	4.73485	4.73485	4.73485	5.49242	4.73485	/
11	Rana amurensis	China: Liaoning, Zhangwu	SYNU 11100268	8.26045	8.26045	8.26045	8.35763	8.27653	8.26045	8.26045	8.64917	7.45217	0	/
12	Rana arvalis	Germany: Lower Saxony	No voucher	4.91493	4.91493	4.91493	5.10397	4.91493	4.91493	4.91493	5.67108	4.91493	5.30303	5.29301	/
13	Rana asiatica	China: Xinjiang: 47tuan	KIZ XJ0251	8.71694	8.71694	8.71694	8.81489	8.71694	8.71694	8.71694	9.10872	8.22335	4.75285	8.41487	3.41556	/
14	Rana chaochiaoensis	China: Sichuan: Zhaojue *	SYS a001815	4.95627	4.95627	4.95627	5.05345	4.96592	4.95627	4.95627	5.345	4.72837	5.68182	7.87172	5.10397	6.84932	/
15	Rana chaochiaoensis	China: Sichuan: Zhaojue *	SYS a001816	4.95627	4.95627	4.95627	5.05345	4.96592	4.95627	4.95627	5.345	4.72837	5.68182	7.87172	5.10397	6.84932	0	/
16	Rana chensinensis	China: Shaanxi: Huxian *	KIZ RD05SHX01	9.12698	9.12698	9.12698	9.22619	9.12698	9.12698	9.12698	9.52381	8.94142	7.393	9.52381	4.07767	7.71513	7.73043	7.73043	/
17	Rana chensinensis	China: Henan: Mt Yawu	SYS a002392	8.95813	8.95813	8.95813	9.0555	8.97561	8.95813	8.95813	9.34761	8.77016	7.38636	9.44499	3.96975	7.62463	7.58755	7.58755	0	/
18	Rana chensinensis	China: Henan: Mt Yawu	SYS a002393	9.0555	9.0555	9.0555	9.15287	9.07317	9.0555	9.0555	9.44499	8.87097	7.57576	9.63973	4.15879	7.82014	7.68482	7.68482	0.197628	0.193986	/
19	Rana coreana	South Korea	MMS 223	10.8055	10.8055	10.8055	10.9037	10.8055	10.8055	10.8055	11.1984	10.1729	3.81679	6.18253	5.52381	8.70841	10.1961	10.1961	9.49555	9.50049	9.69638	/
20	Rana coreana	China: Shandong: Mt Kunyu	SYNU 08090641	11.2086	11.2086	11.2086	11.306	11.2305	11.2086	11.2086	11.5984	10.5954	3.98482	6.62123	5.68182	9.00196	10.4187	10.4187	9.9108	9.92218	10.1167	0.489716	/
21	Rana culaiensis	China: Shandong: Mt Culai *	KIZ SD080501	3.32356	3.32356	3.32356	3.42131	3.32356	3.32356	3.32356	3.71457	3.24215	4.37262	8.5044	4.55408	7.82779	4.59433	4.59433	8.33333	8.23529	8.33333	10.3042	10.7843	/
22	Rana culaiensis	China: Shandong: Mt Culai *	SYNU 08090549	3.207	3.207	3.207	3.30418	3.21324	3.207	3.207	3.59572	3.11871	4.35606	8.26045	4.53686	7.9334	4.47036	4.47036	8.143	8.08967	8.18713	10.1179	10.5263	0.293255	/
23	Rana culaiensis	China: Jiangxi: Mt Wugong	SYS a002634	3.30097	3.30097	3.30097	3.39806	3.30739	3.30097	3.30097	3.68932	3.21932	4.16667	8.25243	4.7259	8.02348	4.56311	4.56311	8.33333	8.17916	8.27653	10.1079	10.5161	0.390625	0.291262	/
24	Rana culaiensis	China: Jiangxi: Shanggao	SYS a002641	3.30097	3.30097	3.30097	3.39806	3.30739	3.30097	3.30097	3.68932	3.21932	4.16667	8.25243	4.7259	8.02348	4.56311	4.56311	8.33333	8.17916	8.27653	10.1079	10.5161	0.390625	0.291262	0	/
25	Rana culaiensis	China: Jiangxi: Mt Meiling	SYS a004239	3.30097	3.30097	3.30097	3.39806	3.30739	3.30097	3.30097	3.68932	3.21932	4.16667	8.25243	4.7259	8.02348	4.56311	4.56311	8.33333	8.17916	8.27653	9.91168	10.3213	0.390625	0.291262	0.193986	0.193986	/
26	Rana dabieshanensis	China: Anhui: Dabie Mountains area *	AHU 2016R001	1.6129	1.6129	1.6129	1.71371	1.6129	1.6129	1.6129	2.01613	1.67364	4.44444	8.07265	5.24194	8.17356	4.93952	4.93952	8.9899	8.9899	9.09091	10.6061	11.0324	3.22581	3.02725	3.22581	3.22581	3.22581	/
27	Rana dybowskii	Russia: Primorye region: Khasanskii District	MSUZP-IVM-1d	9.20666	9.20666	9.20666	9.3046	9.20666	9.20666	9.20666	9.59843	9.13706	6.46388	9.50049	5.50285	7.71484	8.03134	8.03134	6.13254	6.06061	6.25611	10.4799	10.7738	8.32517	8.23529	8.32517	8.32517	8.32517	9.08174	/
28	Rana dybowskii	China: Jilin: Mt Laoling	SYNU 11070163	9.36585	9.36585	9.36585	9.46341	9.38416	9.36585	9.36585	9.7561	9.39394	6.84411	9.7561	5.50285	7.94118	8.29268	8.29268	6.15079	6.13437	6.32911	10.609	10.8082	8.54617	8.39844	8.4878	8.4878	8.4878	9.21053	0.29383	/
29	Rana hanluica	China: Hunan: Mt Yangming *	SYS a001137	3.79009	3.79009	3.79009	3.88727	3.79747	3.79009	3.79009	4.17881	3.72608	4.92424	8.73786	5.10397	8.51272	5.05345	5.05345	9.12698	8.95813	9.0555	10.4024	10.8082	2.8348	2.72109	2.62136	2.62136	2.62136	3.53179	8.619	8.78049	/
30	Rana hanluica	China: Hunan: Mt Bamian	SYS a004086	3.88727	3.88727	3.88727	3.98445	3.89484	3.88727	3.88727	4.276	3.72608	4.92424	8.73786	5.10397	8.61057	5.15063	5.15063	9.22619	9.0555	9.15287	10.4024	10.8082	2.93255	2.72109	2.71845	2.71845	2.71845	3.63269	8.71694	8.87805	0.0970874	/
31	Rana hanluica	China: Hunan: Mt Badagong	SYS a004298	3.79009	3.79009	3.79009	3.88727	3.79747	3.79009	3.79009	4.17881	3.72608	4.92424	8.73786	5.10397	8.51272	5.05345	5.05345	9.12698	8.95813	9.0555	10.4024	10.8082	2.8348	2.72109	2.62136	2.62136	2.62136	3.53179	8.619	8.78049	0	0.0970874	/
32	Rana hanluica	China: Hunan: Mt Yunshan	SYS a004359	3.79009	3.79009	3.79009	3.88727	3.79747	3.79009	3.79009	4.17881	3.72608	4.92424	8.73786	5.10397	8.51272	5.05345	5.05345	9.12698	8.95813	9.0555	10.4024	10.8082	2.8348	2.72109	2.62136	2.62136	2.62136	3.53179	8.619	8.78049	0	0.0970874	0	/
33	Rana hanluica	China: Hunan: Mt Xuefeng	SYS a007216	3.79009	3.79009	3.79009	3.88727	3.79747	3.79009	3.79009	4.17881	3.72608	4.92424	8.73786	5.10397	8.51272	5.05345	5.05345	9.12698	8.95813	9.0555	10.4024	10.8082	2.8348	2.72109	2.62136	2.62136	2.62136	3.53179	8.619	8.78049	0	0.0970874	0	0	/
34	Rana hanluica	China: Hunan: Suining	SYS a007250	3.88727	3.88727	3.88727	3.98445	3.89484	3.88727	3.88727	4.276	3.82679	4.92424	8.83495	5.10397	8.61057	5.05345	5.05345	9.22619	9.0555	9.15287	10.5005	10.8082	2.93255	2.81827	2.71845	2.71845	2.71845	3.63269	8.619	8.78049	0.0970874	0.194175	0.0970874	0.0970874	0.0970874	/
35	Rana hanluica	China: Hunan: Mt Shunhuang	SYS a007259	3.88727	3.88727	3.88727	3.98445	3.79747	3.88727	3.88727	4.276	3.82679	4.92424	8.83495	5.10397	8.51272	5.15063	5.15063	9.12698	9.0555	9.15287	10.4024	10.9056	2.8348	2.81827	2.71845	2.71845	2.71845	3.53179	8.619	8.87805	0.0970874	0.194175	0.0970874	0.0970874	0.0970874	0.194175	/
36	Rana hanluica	China: Guizhou: Mt Leigong	SYS a002233	3.79009	3.79009	3.79009	3.88727	3.79747	3.79009	3.79009	4.17881	3.72608	4.92424	8.73786	5.10397	8.51272	5.05345	5.05345	9.12698	8.95813	9.0555	10.4024	10.8082	2.8348	2.72109	2.62136	2.62136	2.62136	3.53179	8.619	8.78049	0	0.0970874	0	0	0	0.0970874	0.0970874	/
37	Rana hanluica	China: Guizhou: Mt Fanjing	SYS a004346	3.79009	3.79009	3.79009	3.88727	3.79747	3.79009	3.79009	4.17881	3.72608	4.92424	8.73786	5.10397	8.51272	5.05345	5.05345	9.12698	8.95813	9.0555	10.4024	10.8082	2.8348	2.72109	2.62136	2.62136	2.62136	3.53179	8.619	8.78049	0	0.0970874	0	0	0	0.0970874	0.0970874	0	/
38	Rana hanluica	China: Jiangxi: Mt Jinggang	SYS a004033	4.08163	4.08163	4.08163	4.17881	4.08958	4.08163	4.08163	4.47036	3.92749	4.73485	8.73786	5.29301	8.61057	5.345	5.345	9.4246	9.25024	9.34761	10.4024	10.8082	2.93255	2.72109	2.71845	2.71845	2.71845	3.63269	8.81489	8.97561	0.291262	0.194175	0.291262	0.291262	0.291262	0.38835	0.38835	0.291262	0.291262	/
39	Rana hanluica	China: Jiangxi: Mt Qiyun	SYS a004087	4.0856	4.0856	4.0856	4.18288	4.09357	4.0856	4.0856	4.47471	3.92749	5.11364	8.84354	5.29301	8.81489	5.35019	5.35019	9.43396	9.25926	9.35673	10.5108	10.9162	3.13112	3.01263	2.72109	2.72109	2.91545	3.83838	8.72549	8.88672	0.291545	0.291545	0.291545	0.291545	0.291545	0.388727	0.388727	0.291545	0.291545	0.485909	/
40	Rana hanluica	China: Guangxi: Longsheng	SYS a002286	3.88727	3.88727	3.88727	3.98445	3.89484	3.88727	3.88727	4.276	3.82679	4.92424	8.83495	5.10397	8.61057	5.05345	5.05345	9.22619	9.0555	9.15287	10.5005	10.8082	2.93255	2.81827	2.71845	2.71845	2.71845	3.63269	8.619	8.78049	0.0970874	0.194175	0.0970874	0.0970874	0.0970874	0	0.194175	0.0970874	0.0970874	0.38835	0.388727	/
41	Rana hanluica	China: Guangxi: Mt Dupangling	SYS a005087	3.79009	3.79009	3.79009	3.88727	3.79747	3.79009	3.79009	4.17881	3.72608	4.92424	8.73786	5.10397	8.51272	5.05345	5.05345	9.12698	8.95813	9.0555	10.4024	10.8082	2.8348	2.72109	2.62136	2.62136	2.62136	3.53179	8.619	8.78049	0	0.0970874	0	0	0	0.0970874	0.0970874	0	0	0.291262	0.291545	0.0970874	/
42	Rana hanluica	China: Guangdong: Renhua	SYS a007100	3.88727	3.88727	3.88727	3.98445	3.89484	3.88727	3.88727	4.276	3.72608	4.92424	8.73786	5.10397	8.61057	5.15063	5.15063	9.22619	9.0555	9.15287	10.4024	10.8082	2.93255	2.72109	2.71845	2.71845	2.71845	3.63269	8.71694	8.87805	0.0970874	0	0.0970874	0.0970874	0.0970874	0.194175	0.194175	0.0970874	0.0970874	0.194175	0.291545	0.194175	0.0970874	/
43	Rana huanrenensis	China: Liaoning: Huanren *	SYNU 07040035	6.46388	6.46388	6.46388	6.65399	6.46388	6.46388	6.46388	7.22433	6.46388	6.65399	6.65399	4.37262	4.94297	7.41445	7.41445	1.94553	1.90114	1.71103	6.67939	6.85714	6.46388	6.46388	6.65399	6.65399	6.65399	7.67677	4.37262	4.38931	7.03422	7.03422	7.03422	7.03422	7.03422	7.03422	7.03422	7.03422	7.03422	7.22433	7.22433	7.03422	7.03422	7.03422	/
44	Rana huanrenensis	China: Liaoning: Huanren *	y-d20130058	8.45481	8.45481	8.45481	8.55199	8.47128	8.45481	8.45481	8.84354	8.1571	6.43939	9.0379	4.15879	7.04501	7.68482	7.68482	1.58573	1.55642	1.55642	9.81354	10.0292	7.82779	7.68482	7.77454	7.77454	7.77454	8.6781	5.5773	5.65302	8.55199	8.64917	8.55199	8.55199	8.55199	8.64917	8.64917	8.55199	8.55199	8.84354	8.85214	8.64917	8.55199	8.64917	0.190114	/
45	Rana japonica	Japan: Isumi-shi: Chiba Prefecture	KIZ YPX11775	5.98039	5.98039	5.98039	6.07843	5.98039	5.98039	5.98039	6.37255	5.4878	5.90476	9.10872	3.80228	7.2478	4.70127	4.70127	7.54717	7.45829	7.65456	10.7073	11.002	5.77865	5.68627	5.77865	5.77865	5.77865	6.26263	8.03134	8.35792	6.26836	6.36631	6.26836	6.26836	6.26836	6.26836	6.26836	6.26836	6.26836	6.46425	6.47059	6.26836	6.26836	6.36631	6.09524	7.35294	/
46	Rana japonica	Japan: Isumi-shi: Chiba Prefecture	NNRj	5.91133	5.91133	5.91133	6.00985	5.91133	5.91133	5.91133	6.30542	5.41369	5.96154	9.05512	3.83877	7.18504	4.62598	4.62598	7.44786	7.39645	7.59369	10.6404	10.8588	5.70866	5.51724	5.70866	5.70866	5.70866	6.16162	7.97244	8.3004	6.20079	6.29921	6.20079	6.20079	6.20079	6.20079	6.20079	6.20079	6.20079	6.39764	6.40394	6.20079	6.20079	6.29921	6.15385	7.29064	0.0983284	/
47	Rana jiemuxiensis	China: Hunan: Jiemuxi *	SYS a004318	3.46878	3.46878	3.46878	3.56789	3.47567	3.46878	3.46878	3.86521	3.11871	4.16667	7.92864	4.7259	7.59241	4.9505	4.9505	8.90688	8.73883	8.83813	9.90991	10.3277	2.29312	2.18038	2.27723	2.27723	2.27723	3.19258	8.3	8.55721	2.97324	3.07235	2.97324	2.97324	2.97324	3.07235	3.07235	2.97324	2.97324	3.07235	3.27381	3.07235	2.97324	3.07235	6.27376	8.13492	5.2	5.12563
48	Rana jiemuxiensis	China: Hunan: Jiemuxi *	SYS a004319	3.40136	3.40136	3.40136	3.49854	3.40798	3.40136	3.40136	3.79009	3.21932	4.16667	8.45481	4.7259	7.63957	4.95627	4.95627	8.93744	8.8694	8.96686	9.92141	10.4288	2.15054	2.13592	2.23301	2.23301	2.23301	3.02725	8.23529	8.49609	2.91545	2.91545	2.91545	2.91545	2.91545	3.01263	3.01263	2.91545	2.91545	2.91545	3.207	3.01263	2.91545	2.91545	6.27376	8.36576	5.4902	5.41872
49	Rana johnsi	Vietnam: Lam Dong: Loc Bao	ABV 00203	9.18264	9.18264	9.18264	9.28355	9.18264	9.18264	9.18264	9.58628	8.05439	6.25	9.87903	3.82294	8.65191	8.27447	8.27447	8.16532	8.16532	8.06452	10.574	10.5847	8.56855	8.27447	8.56855	8.56855	8.56855	8.88889	9.76838	9.68718	9.57661	9.57661	9.57661	9.57661	9.57661	9.57661	9.57661	9.57661	9.57661	9.77823	9.58628	9.57661	9.57661	9.57661	5.64516	7.7621	8.18182	8.08081
50	Rana kukunoris	China: Qinghai: Qinghai Lake *	KIZ CJ06102001	8.63592	8.63592	8.63592	8.73405	8.63592	8.63592	8.63592	9.02846	8.43496	7.06107	9.12659	4	7.63957	7.65456	7.65456	1.97824	1.95886	1.95886	9.79432	10.2941	8.43965	8.34971	8.43965	8.43965	8.43965	8.78788	5.87659	5.98626	9.02846	9.12659	9.02846	9.02846	9.02846	9.12659	9.02846	9.02846	9.02846	9.32287	9.13556	9.12659	9.02846	9.12659	1.52672	1.76471	7.76794	7.69231
51	Rana kukunoris	China: Sichuan: Hongyuan	SYS a006652	8.65759	8.65759	8.65759	8.75486	8.67446	8.65759	8.65759	9.04669	8.45921	7.00758	8.94942	3.96975	7.52688	7.68482	7.68482	1.87933	1.84466	1.84466	9.50049	9.91254	8.32517	8.17916	8.26848	8.26848	8.26848	8.88889	5.76735	5.83658	8.85214	8.94942	8.85214	8.85214	8.85214	8.94942	8.94942	8.85214	8.85214	9.14397	8.95813	8.94942	8.85214	8.94942	1.52091	1.65209	7.65456	7.59369
52	Rana kukunoris	China: Sichuan: Hongyuan	SYS a006653	8.56031	8.56031	8.56031	8.65759	8.577	8.56031	8.56031	8.94942	8.35851	7.00758	9.04669	3.96975	7.62463	7.58755	7.58755	1.97824	1.94175	1.94175	9.79432	10.2041	8.42311	8.27653	8.36576	8.36576	8.36576	8.78788	5.8651	5.93385	8.94942	9.04669	8.94942	8.94942	8.94942	9.04669	9.04669	8.94942	8.94942	9.24125	9.0555	9.04669	8.94942	9.04669	1.52091	1.74927	7.7527	7.69231
53	Rana longicrus	China: Taiwan:Taipei *	Not given	2.03704	2.03704	2.03704	2.22222	2.03704	2.03704	2.03704	2.77778	1.85874	4.0856	4.45269	4.66019	4.63822	3.7037	3.7037	7.0632	7.0632	7.24907	6.86456	7.0632	0.925926	0.740741	1.11111	1.11111	1.11111	2.11132	6.67904	6.89013	2.5974	2.5974	2.5974	2.5974	2.5974	2.5974	2.5974	2.5974	2.5974	2.41187	2.78293	2.5974	2.5974	2.5974	6.61479	6.30798	3.90335	3.90335
54	Rana longicrus	China: Taiwan: Miaoli: Xiangtianhu	NMNS 15022	3.54331	3.54331	3.54331	3.64173	3.54331	3.54331	3.54331	3.93701	3.46939	4.23892	8.56299	4.61538	8.37438	4.82283	4.82283	8.43254	8.39092	8.48963	10.2564	10.6614	0.983284	0.787402	0.983284	0.983284	0.983284	3.32661	8.57988	8.80317	3.05118	3.14961	3.05118	3.05118	3.05118	3.14961	3.05118	3.05118	3.05118	3.14961	3.34975	3.14961	3.05118	3.14961	6.55106	7.9803	6.01578	5.91716
55	Rana longicrus	China: Fujian: Mt Yashu	SYS a005905	3.49515	3.49515	3.49515	3.59223	3.50195	3.49515	3.49515	3.8835	3.42052	4.16667	8.4466	4.53686	8.31703	4.75728	4.75728	8.43254	8.27653	8.3739	10.2061	10.6134	0.976562	0.873786	0.969932	0.969932	0.969932	3.32661	8.52106	8.68293	3.00971	3.1068	3.00971	3.00971	3.00971	3.1068	3.1068	3.00971	3.00971	3.1068	3.30418	3.1068	3.00971	3.1068	6.46388	7.87172	5.97453	5.90551
56	Rana longicrus	China: Jiangxi: Mt Magu	SYS a007038	3.49515	3.49515	3.49515	3.59223	3.50195	3.49515	3.49515	3.8835	3.42052	4.16667	8.4466	4.53686	8.31703	4.75728	4.75728	8.43254	8.27653	8.3739	10.2061	10.6134	0.976562	0.873786	0.969932	0.969932	0.969932	3.32661	8.52106	8.68293	3.00971	3.1068	3.00971	3.00971	3.00971	3.1068	3.1068	3.00971	3.00971	3.1068	3.30418	3.1068	3.00971	3.1068	6.46388	7.87172	5.97453	5.90551
57	Rana longicrus	China: Jiangxi: Mt Qiyun	SYS a002355	3.59223	3.59223	3.59223	3.68932	3.59922	3.59223	3.59223	3.98058	3.52113	4.16667	8.54369	4.53686	8.41487	4.85437	4.85437	8.53175	8.3739	8.47128	10.3042	10.7108	1.07422	0.970874	1.06693	1.06693	1.06693	3.42742	8.619	8.78049	3.1068	3.20388	3.1068	3.1068	3.1068	3.20388	3.20388	3.1068	3.1068	3.20388	3.40136	3.20388	3.1068	3.20388	6.46388	7.9689	6.07248	6.00394
58	Rana longicrus	China: Jiangxi: Mt Jiulian	SYS a004487	3.49515	3.49515	3.49515	3.59223	3.50195	3.49515	3.49515	3.8835	3.42052	4.16667	8.4466	4.53686	8.31703	4.75728	4.75728	8.43254	8.27653	8.3739	10.2061	10.6134	0.976562	0.873786	0.969932	0.969932	0.969932	3.32661	8.52106	8.68293	3.00971	3.1068	3.00971	3.00971	3.00971	3.1068	3.1068	3.00971	3.00971	3.1068	3.30418	3.1068	3.00971	3.1068	6.46388	7.87172	5.97453	5.90551
59	Rana longicrus	China: Jiangxi: Mt Sanbai	SYS a005892	3.49515	3.49515	3.49515	3.59223	3.50195	3.49515	3.49515	3.8835	3.42052	4.16667	8.4466	4.53686	8.31703	4.75728	4.75728	8.43254	8.27653	8.3739	10.2061	10.6134	0.976562	0.873786	0.969932	0.969932	0.969932	3.32661	8.52106	8.68293	3.00971	3.1068	3.00971	3.00971	3.00971	3.1068	3.1068	3.00971	3.00971	3.1068	3.30418	3.1068	3.00971	3.1068	6.46388	7.87172	5.97453	5.90551
60	Rana longicrus	China: Jiangxi: Suichuan	SYS a007097	3.68932	3.68932	3.68932	3.78641	3.6965	3.68932	3.68932	4.07767	3.42052	4.16667	8.64078	4.53686	8.51272	4.95146	4.95146	8.63095	8.47128	8.56865	10.4024	10.8082	1.17188	1.06796	1.16392	1.16392	1.16392	3.52823	8.71694	8.87805	3.20388	3.30097	3.20388	3.20388	3.20388	3.30097	3.30097	3.20388	3.20388	3.30097	3.49854	3.30097	3.20388	3.30097	6.46388	8.06608	6.17042	6.10236
61	Rana longicrus	China: Guangdong: Renhua	SYS a000735	3.59223	3.59223	3.59223	3.68932	3.59922	3.59223	3.59223	3.98058	3.52113	4.16667	8.54369	4.53686	8.41487	4.85437	4.85437	8.53175	8.3739	8.47128	10.3042	10.7108	1.07422	0.970874	1.06693	1.06693	1.06693	3.42742	8.619	8.78049	3.1068	3.20388	3.1068	3.1068	3.1068	3.20388	3.20388	3.1068	3.1068	3.20388	3.40136	3.20388	3.1068	3.20388	6.46388	7.9689	6.07248	6.00394
62	Rana longicrus	China: Guangdong: Mt Nankun	SYS a000754	3.59223	3.59223	3.59223	3.68932	3.59922	3.59223	3.59223	3.98058	3.52113	4.16667	8.34951	4.53686	8.41487	4.85437	4.85437	8.53175	8.3739	8.47128	10.1079	10.5161	1.07422	0.970874	1.06693	1.06693	1.06693	3.42742	8.619	8.78049	2.91262	3.00971	2.91262	2.91262	2.91262	3.00971	3.00971	2.91262	2.91262	3.00971	3.207	3.00971	2.91262	3.00971	6.46388	7.9689	6.07248	6.00394
63	Rana longicrus	China: Guangdong: Pu'ning	SYS a004605	3.49515	3.49515	3.49515	3.59223	3.50195	3.49515	3.49515	3.8835	3.42052	4.16667	8.4466	4.53686	8.31703	4.75728	4.75728	8.43254	8.27653	8.3739	10.2061	10.6134	0.976562	0.873786	0.969932	0.969932	0.969932	3.32661	8.52106	8.68293	3.00971	3.1068	3.00971	3.00971	3.00971	3.1068	3.1068	3.00971	3.00971	3.1068	3.30418	3.1068	3.00971	3.1068	6.46388	7.87172	5.97453	5.90551
64	Rana longicrus	China: Guangdong: Mt Tonggu	SYS a005218	3.49515	3.49515	3.49515	3.59223	3.50195	3.49515	3.49515	3.8835	3.42052	4.16667	8.4466	4.53686	8.31703	4.75728	4.75728	8.43254	8.27653	8.3739	10.2061	10.6134	0.976562	0.873786	0.969932	0.969932	0.969932	3.32661	8.52106	8.68293	3.00971	3.1068	3.00971	3.00971	3.00971	3.1068	3.1068	3.00971	3.00971	3.1068	3.30418	3.1068	3.00971	3.1068	6.46388	7.87172	5.97453	5.90551
65	Rana longicrus	China: Guangdong: Yingde	SYS a007519	3.8835	3.8835	3.8835	3.98058	3.89105	3.8835	3.8835	4.27184	3.82294	4.73485	8.83495	5.10397	8.51272	5.14563	5.14563	8.82937	8.66602	8.76339	10.4024	10.7108	1.36719	1.26214	1.3579	1.3579	1.3579	3.72984	8.91283	8.97561	3.39806	3.49515	3.39806	3.39806	3.39806	3.49515	3.49515	3.39806	3.39806	3.49515	3.69291	3.49515	3.39806	3.49515	7.03422	8.26045	6.36631	6.29921
66	Rana maoershanensis	China: Guangxi: Mt Maoershan *	SYNU 08030061	5.36044	5.36044	5.36044	5.54529	5.38033	5.36044	5.36044	6.09982	5.36044	4.92424	4.99076	3.78072	3.93258	5.54529	5.54529	4.98084	4.80591	4.99076	5.07519	5.37037	4.68165	4.62107	4.80591	4.80591	4.80591	5.76541	5.24345	5.19481	5.1756	5.1756	5.1756	5.1756	5.1756	5.1756	5.36044	5.1756	5.1756	4.99076	5.36044	5.1756	5.1756	5.1756	4.18251	4.06654	5.4409	5.49242
67	Rana maoershanensis	China: Guangxi: Mt Maoershan *	SYNU 08030062	5.16605	5.16605	5.16605	5.35055	5.18519	5.16605	5.16605	5.90406	5.16605	4.92424	4.79705	3.78072	3.73832	5.35055	5.35055	4.78011	4.61255	4.79705	4.87805	5.1756	4.48598	4.42804	4.61255	4.61255	4.61255	5.55556	5.04673	5	4.98155	4.98155	4.98155	4.98155	4.98155	4.98155	5.16605	4.98155	4.98155	4.79705	5.16605	4.98155	4.98155	4.98155	4.18251	3.87454	5.24345	5.29301
70	Rana omeimontis	China: Sichuan: Mt Emei *	SYS a005304	1.84466	1.84466	1.84466	1.94175	1.84825	1.84466	1.84466	2.23301	1.81087	4.92424	8.45481	5.10397	8.42311	5.05345	5.05345	8.82937	8.66602	8.76339	10.5108	10.9162	2.8348	2.72109	2.81553	2.81553	2.81553	1.31048	9.10872	9.26829	3.30418	3.40136	3.30418	3.30418	3.30418	3.40136	3.40136	3.30418	3.30418	3.40136	3.59922	3.40136	3.30418	3.40136	6.65399	8.35763	6.27451	6.2069
71	Rana omeimontis	China: Sichuan: Mt Emei *	SYS a005305	1.5534	1.5534	1.5534	1.65049	1.55642	1.5534	1.5534	1.94175	1.50905	4.35606	8.16327	4.53686	8.12929	4.7619	4.7619	8.73016	8.56865	8.66602	10.4126	10.8187	2.54154	2.42954	2.52427	2.52427	2.52427	1.20968	9.01077	9.17073	3.01263	3.10982	3.01263	3.01263	3.01263	3.10982	3.10982	3.01263	3.01263	3.10982	3.30739	3.10982	3.01263	3.10982	6.46388	8.26045	5.98039	5.91133
72	Rana sangzhiensis	China: Hunan: Mt Tianping *	SYS a004286	8.3739	8.3739	8.3739	8.47128	8.3739	8.3739	8.3739	8.76339	7.26539	5.87121	8.94942	3.78072	7.70732	8.08179	8.08179	8.20969	8.07393	7.97665	10.1761	10.214	8.21114	7.98442	8.17121	8.17121	8.17121	8.37538	8.98438	8.96686	9.33852	9.33852	9.33852	9.33852	9.33852	9.33852	9.33852	9.33852	9.33852	9.53307	9.34761	9.33852	9.33852	9.33852	5.32319	7.29572	7.83546	7.77559
73	Rana sangzhiensis	China: Hunan: Mt Tianping *	SYS a004299	8.35763	8.35763	8.35763	8.45481	8.3739	8.35763	8.35763	8.74636	7.25076	5.87121	8.93204	3.78072	7.70732	8.06608	8.06608	8.20969	8.05825	7.96117	10.1761	10.1942	8.21114	7.9689	8.15534	8.15534	8.15534	8.37538	8.98438	8.94942	9.32039	9.32039	9.32039	9.32039	9.32039	9.32039	9.41748	9.32039	9.32039	9.51456	9.32945	9.32039	9.32039	9.32039	5.32319	7.28155	7.83546	7.77559
74	Rana zhengi	China: Sichuan: Hongya: Zhangcun *	SCUM 0405190CJ	8.42311	8.42311	8.42311	8.52106	8.42311	8.42311	8.42311	8.81489	7.30964	6.08365	9.19765	3.98482	7.91016	8.32517	8.32517	8.21782	8.12133	8.02348	10.1861	10.274	8.41487	8.22723	8.41487	8.41487	8.41487	8.38384	9.18866	9.21569	9.58904	9.58904	9.58904	9.58904	9.58904	9.58904	9.58904	9.58904	9.58904	9.78474	9.59843	9.58904	9.58904	9.58904	5.51331	7.33855	8.03922	7.9803
75	Rana zhengi	China: Sichuan: Hongya: Zhangcun *	SCUM 0405190CJ	5.34351	5.34351	5.34351	5.53435	5.34351	5.34351	5.34351	6.10687	5.34351	6.03113	5.91603	4.07767	4.96183	6.29771	6.29771	6.48855	6.48855	6.29771	6.48855	6.69216	5.34351	5.15267	5.53435	5.53435	5.53435	5.94059	6.87023	6.70498	5.91603	5.91603	5.91603	5.91603	5.91603	5.91603	5.91603	5.91603	5.91603	6.10687	6.10687	5.91603	5.91603	5.91603	5.64202	5.34351	4.97132	4.97132
76	Rana sauteri	China: Taiwan: Kaohsiung *	SCUM 0405175CJ	9.02846	9.02846	9.02846	9.12659	9.02846	9.02846	9.02846	9.421	8.74873	6.29771	9.5098	4.95238	5.57185	7.45098	7.45098	7.71513	7.73751	7.63957	10.1761	10.6863	8.52941	8.43965	8.33333	8.33333	8.33333	8.87992	8.12133	8.44794	8.82353	8.92157	8.82353	8.82353	8.82353	8.92157	8.82353	8.82353	8.82353	8.92157	9.12659	8.92157	8.82353	8.92157	5.53435	7.05882	7.45829	7.38189
77	Rana shuchinae	China: Sichuan: Zhaojue	CIB HUI040009	9.88258	9.88258	9.88258	9.98043	9.88258	9.88258	9.88258	10.274	9.53347	6.84411	9.97067	5.31309	7.69981	8.3089	8.3089	9.09091	8.98438	9.08203	10.4594	10.7527	8.89541	8.80626	8.6999	8.6999	8.6999	9.375	9.7561	9.99021	9.18866	9.28641	9.18866	9.18866	9.18866	9.28641	9.18866	9.18866	9.18866	9.28641	9.49119	9.28641	9.18866	9.28641	7.79468	8.79765	7.53425	7.47296
78	Rana zhenhaiensis	China: Zhejiang: Hangzhou	SYNU 08040100	1.51515	1.51515	1.51515	1.70455	1.51515	1.51515	1.51515	2.27273	1.51515	4.36433	4.36433	4.55408	4.19048	3.2197	3.2197	7.21248	7.02087	7.21063	7.26577	7.41445	0.380228	0.378788	0.568182	0.568182	0.568182	1.61616	6.28571	6.66667	2.08729	2.08729	2.08729	2.08729	2.08729	2.08729	2.08729	2.08729	2.08729	1.89753	2.27704	2.08729	2.08729	2.08729	6.47619	6.26186	3.43511	3.46821
79	Rana zhenhaiensis	China: Zhejiang: Zhenhai *	KIZ 0803271	3.0303	3.0303	3.0303	3.12805	3.0303	3.0303	3.0303	3.42131	2.9382	4.37262	8.40665	4.55408	7.92564	4.30108	4.30108	8.23413	8.13725	8.23529	10.2061	10.6863	0.488281	0.391007	0.488281	0.488281	0.488281	2.92339	8.12929	8.34971	2.54154	2.6393	2.54154	2.54154	2.54154	2.6393	2.54154	2.54154	2.54154	2.6393	2.83757	2.6393	2.54154	2.6393	6.46388	7.72994	5.48482	5.41339
80	Rana zhenhaiensis	China: Zhejiang: Fenghua	SYS a006208	3.00971	3.00971	3.00971	3.1068	3.01556	3.00971	3.00971	3.39806	2.91751	4.35606	8.34951	4.53686	7.92564	4.27184	4.27184	8.23413	8.08179	8.17916	10.2061	10.6134	0.488281	0.38835	0.484966	0.484966	0.484966	2.92339	8.12929	8.29268	2.52427	2.62136	2.52427	2.52427	2.52427	2.62136	2.62136	2.52427	2.52427	2.62136	2.81827	2.62136	2.52427	2.62136	6.46388	7.67736	5.48482	5.41339
81	Rana zhenhaiensis	China: Jiangxi: Mt Tongbo	SYS a001952	3.1068	3.1068	3.1068	3.20388	3.11284	3.1068	3.1068	3.49515	3.01811	4.35606	8.4466	4.53686	7.82779	4.36893	4.36893	8.13492	7.98442	8.08179	10.3042	10.7108	0.390625	0.291262	0.387973	0.387973	0.387973	3.02419	8.12929	8.29268	2.62136	2.71845	2.62136	2.62136	2.62136	2.71845	2.71845	2.62136	2.62136	2.71845	2.91545	2.71845	2.62136	2.71845	6.46388	7.58017	5.58276	5.51181
82	Rana zhenhaiensis	China: Jiangxi: Mt Guanshan	SYS a007000	3.30418	3.30418	3.30418	3.40136	3.31061	3.30418	3.30418	3.69291	3.21932	4.35606	8.45481	4.53686	7.83546	4.56754	4.56754	8.143	7.9922	8.08967	10.3143	10.7212	0.58651	0.485909	0.582524	0.582524	0.582524	3.12815	8.03922	8.20312	2.81827	2.91545	2.81827	2.81827	2.81827	2.91545	2.91545	2.81827	2.81827	2.91545	3.11284	2.91545	2.81827	2.91545	6.46388	7.58755	5.68627	5.61576
83	Rana zhenhaiensis	China: Jiangxi: Mt Yangjifeng	SYS a007422	3.30739	3.30739	3.30739	3.40467	3.31384	3.30739	3.30739	3.6965	3.22256	4.74383	8.56031	4.92424	8.03922	4.57198	4.57198	8.3499	8.19512	8.29268	10.4228	10.8187	0.587084	0.485909	0.58309	0.58309	0.58309	3.0303	8.34151	8.49609	2.82101	2.82101	2.82101	2.82101	2.82101	2.91829	2.91829	2.82101	2.82101	2.82101	3.11284	2.91829	2.82101	2.82101	6.85714	7.78968	5.78999	5.71992
[truncated: 35 more columns]
